# Supplementary material for: Methyl 2-[5-(4-hydroxy­phen­yl)-3-methyl­sulfanyl-1-benzofuran-2-yl]acetate
Source: Acta Crystallogr Sect E Struct Rep Online. 2009 Sep 26;65(Pt 10):o2529. doi: 10.1107/S1600536809037763 (PMC2970204; doi:10.1107/S1600536809037763)
Supplement: Supplementary file 2 [file e-65-o2529-Isup2.hkl]

# 
# h,k,l, Fc-squared, Fo-squared, sigma(Fo-squared) and status flag 
# 
data_I
_shelx_title ' 09K IN P2(1)/C' 
_shelx_refln_list_code          4 
_shelx_F_calc_maximum      170.60 
_exptl_crystal_F_000       688.00 
_reflns_d_resolution_high  0.7704 
 
loop_ 
 _symmetry_equiv_pos_as_xyz 
 'x, y, z' 
 '-x, y+1/2, -z+1/2' 
 '-x, -y, -z' 
 'x, -y-1/2, z-1/2' 
 
_cell_length_a    13.6661 
_cell_length_b     7.6643 
_cell_length_c    15.6344 
_cell_angle_alpha  90.000 
_cell_angle_beta   95.473 
_cell_angle_gamma  90.000 
 
_shelx_F_squared_multiplier     1.000 
 
loop_ 
 _refln_index_h 
 _refln_index_k 
 _refln_index_l 
 _refln_F_squared_calc 
 _refln_F_squared_meas 
 _refln_F_squared_sigma 
 _refln_observed_status 
   1   0   0      130.61      129.67      4.05 o 
   2   0   0     4157.54     3959.93     78.80 o 
   3   0   0     7738.70     7746.80    113.28 o 
   4   0   0       58.31       63.75      2.50 o 
   5   0   0     2665.47     2873.24     47.91 o 
   6   0   0        4.13        6.87      1.77 o 
   7   0   0     1803.53     2163.00     37.51 o 
   8   0   0     3736.96     3875.50     82.15 o 
   9   0   0      137.54      116.82      4.69 o 
  10   0   0      482.21      511.31     16.95 o 
  11   0   0       94.23       85.02      6.37 o 
  12   0   0      439.51      504.70     14.31 o 
  13   0   0      433.89      376.93     13.26 o 
  14   0   0        0.06       -4.19      4.19 o 
  15   0   0      179.26      168.81     11.34 o 
  16   0   0       29.78       20.19      7.96 o 
  17   0   0       14.71       19.29      6.68 o 
   1   1   0     4542.12     4344.06     56.59 o 
   2   1   0      630.21      627.18      7.16 o 
   3   1   0      475.98      470.02      3.90 o 
   4   1   0      445.87      471.26      4.02 o 
   5   1   0      705.51      757.07      5.55 o 
   6   1   0      142.68      132.18      2.69 o 
   7   1   0      251.13      261.92      5.37 o 
   8   1   0       43.81       52.04      2.35 o 
   9   1   0        0.72       -0.44      1.38 o 
  10   1   0      563.61      557.02      8.26 o 
  11   1   0      204.60      212.59      5.60 o 
  12   1   0      524.80      495.56     10.05 o 
  13   1   0       27.27       27.27      3.89 o 
  14   1   0        5.56       -0.04      3.21 o 
  15   1   0       11.57        4.39      3.69 o 
  16   1   0        1.37       -3.62      3.62 o 
  17   1   0        0.24       -4.98      4.98 o 
   0   2   0    29104.11    26997.30    993.15 o 
   1   2   0      892.42      891.68     24.35 o 
   2   2   0     4644.68     4456.71     83.49 o 
   3   2   0      399.41      410.04      5.91 o 
   4   2   0      262.77      262.30      3.04 o 
   5   2   0      909.01      875.49     12.63 o 
   6   2   0       29.33       38.60      1.85 o 
   7   2   0        0.75        4.81      1.23 o 
   8   2   0       57.59       54.96      3.15 o 
   9   2   0       74.30       61.10      3.38 o 
  10   2   0     1850.46     1857.19     16.57 o 
  11   2   0      155.52      136.78      4.90 o 
  12   2   0      178.18      181.97      6.51 o 
  13   2   0       29.79       42.70      7.49 o 
  14   2   0        3.35       -1.75      3.22 o 
  15   2   0      147.65      158.76      8.46 o 
  16   2   0      175.96      189.66     12.95 o 
  17   2   0      101.51      112.99     14.71 o 
   1   3   0      446.04      531.55     12.59 o 
   2   3   0      221.58      211.82      6.32 o 
   3   3   0     1150.41     1177.32     27.31 o 
   4   3   0      118.44      110.03      2.75 o 
   5   3   0      244.01      239.35      4.89 o 
   6   3   0        0.05        3.22      1.56 o 
   7   3   0        7.10        4.57      1.71 o 
   8   3   0      180.49      191.08      4.47 o 
   9   3   0       54.61       60.13      4.24 o 
  10   3   0      299.64      301.72      9.11 o 
  11   3   0      487.27      476.87     10.33 o 
  12   3   0        2.09       -2.83      2.83 o 
  13   3   0       84.57       80.53      5.61 o 
  14   3   0       57.28       62.22      6.18 o 
  15   3   0        1.24        1.06      5.12 o 
  16   3   0       44.59       46.77      8.15 o 
   0   4   0     1888.32     1913.41     33.88 o 
   1   4   0        1.36        0.63      1.35 o 
   2   4   0     2351.32     2322.14     46.54 o 
   3   4   0      270.33      320.37      7.54 o 
   4   4   0        0.38       -1.35      1.35 o 
   5   4   0     2298.43     2248.02     35.59 o 
   6   4   0       17.65       19.57      2.57 o 
   7   4   0      430.33      413.25     13.44 o 
   8   4   0        2.25       -2.38      2.38 o 
   9   4   0      344.84      357.32     10.28 o 
  10   4   0     3722.86     3661.78     32.68 o 
  11   4   0      356.04      351.69     10.41 o 
  12   4   0      128.79      117.03      6.12 o 
  13   4   0       60.61       81.69      5.84 o 
  14   4   0       15.01       13.52      4.18 o 
  15   4   0       92.14      108.76     10.83 o 
  16   4   0        0.88       -9.99      9.99 o 
   1   5   0      837.92      806.83     17.74 o 
   2   5   0      143.26      136.25      5.67 o 
   3   5   0     1664.19     1678.90     38.31 o 
   4   5   0       13.30       24.39      2.66 o 
   5   5   0      161.54      158.47     10.01 o 
   6   5   0      420.82      405.19     14.49 o 
   7   5   0       56.57       60.82      4.67 o 
   8   5   0       11.54       18.22      3.32 o 
   9   5   0      260.70      251.33      7.74 o 
  10   5   0      450.46      429.59     10.31 o 
  11   5   0       91.13       84.66      5.70 o 
  12   5   0       18.31        2.77      3.56 o 
  13   5   0       11.16        6.88      5.14 o 
  14   5   0       19.98       31.43      6.03 o 
  15   5   0       61.62       55.05      7.31 o 
   0   6   0      590.14      556.87     13.92 o 
   1   6   0        0.02       -2.47      2.47 o 
   2   6   0        6.64       -0.01      2.14 o 
   3   6   0      171.40      155.90      5.71 o 
   4   6   0       17.01       16.86      3.26 o 
   5   6   0      456.71      423.11     15.50 o 
   6   6   0      147.18      139.96      5.88 o 
   7   6   0      359.75      362.26     12.41 o 
   8   6   0      177.10      191.86     11.49 o 
   9   6   0       10.65       14.62      3.59 o 
  10   6   0      273.25      287.64      9.74 o 
  11   6   0        1.26       -3.58      3.58 o 
  12   6   0      252.16      270.68     16.61 o 
  13   6   0        3.58       -4.79      4.79 o 
  14   6   0        1.22       -5.66      5.80 o 
   1   7   0     1395.11     1327.04     16.32 o 
   2   7   0      593.55      584.39     11.49 o 
   3   7   0      134.26      132.16      7.06 o 
   4   7   0      343.54      334.97     12.86 o 
   5   7   0       46.08       46.53      5.31 o 
   6   7   0       57.25       51.04      6.94 o 
   7   7   0      819.87      767.60     34.39 o 
   8   7   0        9.98        3.51      3.62 o 
   9   7   0       26.79       20.62      4.08 o 
  10   7   0       48.69       47.47      5.17 o 
  11   7   0       52.00       56.21      9.05 o 
  12   7   0       24.01       24.39      7.61 o 
   0   8   0       43.89       47.86      6.76 o 
   1   8   0       17.45        8.74      3.34 o 
   2   8   0       53.13       61.42      6.23 o 
   3   8   0      133.03      129.57      7.42 o 
   4   8   0        5.44        4.60      3.85 o 
   5   8   0      485.42      480.05     15.25 o 
   6   8   0        1.27       -1.95      4.28 o 
   7   8   0       89.78       95.26      7.14 o 
   8   8   0      113.28      127.26      8.36 o 
   9   8   0       17.72       26.31      5.34 o 
  10   8   0      191.15      183.93     30.23 o 
   1   9   0      165.00      158.34     11.54 o 
   2   9   0       34.10       40.11      5.82 o 
   3   9   0       63.71       74.91     12.05 o 
   4   9   0      472.04      465.66     14.11 o 
   5   9   0       78.48       85.04      7.34 o 
   6   9   0      110.79      107.81      8.68 o 
   7   9   0       82.18       78.61     15.65 o 
 -17   1   1      159.93      171.39      8.05 o 
 -16   1   1        5.19        3.70      3.84 o 
 -15   1   1      360.73      400.31     10.47 o 
 -14   1   1        8.16        3.57      3.23 o 
 -13   1   1        8.04        7.58      3.06 o 
 -12   1   1      894.94      856.05     13.05 o 
 -11   1   1      142.06      143.67      5.33 o 
 -10   1   1       64.83       62.26      3.45 o 
  -9   1   1     1117.34     1178.21     12.87 o 
  -8   1   1       44.80       51.74      2.95 o 
  -7   1   1     5589.05     6119.60     64.20 o 
  -6   1   1     1220.41     1483.39     11.27 o 
  -5   1   1     4060.11     4307.58     27.94 o 
  -4   1   1      424.64      417.50      7.16 o 
  -3   1   1     7192.27     7047.67    108.41 o 
  -2   1   1       73.75       78.03      1.68 o 
  -1   1   1      620.27      598.72     10.35 o 
   0   1   1     1552.28     1461.01     49.77 o 
   1   1   1     2524.87     2491.48     69.59 o 
   2   1   1      615.44      613.20     10.34 o 
   3   1   1     4048.44     4112.59     49.19 o 
   4   1   1      757.41      779.17      8.53 o 
   5   1   1      663.71      661.21      5.48 o 
   6   1   1      801.69      894.13     11.45 o 
   7   1   1      109.77       79.16      2.66 o 
   8   1   1      102.76       90.93      2.91 o 
   9   1   1      477.20      495.96      8.29 o 
  10   1   1       10.62       11.91      2.26 o 
  11   1   1      467.62      468.26      8.06 o 
  12   1   1      896.55      866.18     13.07 o 
  13   1   1     1163.64     1117.74     15.53 o 
  14   1   1       73.34       94.91      5.89 o 
  15   1   1      128.12      135.26      6.61 o 
  16   1   1       89.05       98.73      7.67 o 
  17   1   1       39.34       48.23     10.26 o 
 -17   2   1        9.72       17.31     11.61 o 
 -16   2   1        0.75       -4.36      4.36 o 
 -15   2   1       16.80       20.91      4.64 o 
 -14   2   1       86.60       88.38      5.81 o 
 -13   2   1        2.14       -2.68      2.68 o 
 -12   2   1       42.95       48.52      3.80 o 
 -11   2   1      137.45      137.11      5.02 o 
 -10   2   1      157.48      161.50      4.97 o 
  -9   2   1       37.97       46.88      3.62 o 
  -8   2   1       62.90       63.43      3.20 o 
  -7   2   1       27.57       41.40      2.99 o 
  -6   2   1      380.01      442.82      6.67 o 
  -5   2   1      196.69      195.12      3.81 o 
  -4   2   1     1333.84     1417.16     19.17 o 
  -3   2   1     1430.28     1391.51      8.44 o 
  -2   2   1       34.83       41.44      1.58 o 
  -1   2   1     5683.74     5529.57    146.60 o 
   0   2   1      692.04      675.22     20.17 o 
   1   2   1       72.47       81.06      3.01 o 
   2   2   1     5807.39     5573.30    135.62 o 
   3   2   1     2079.52     2084.38     23.21 o 
   4   2   1       77.10       85.31      2.11 o 
   5   2   1       23.70       23.60      1.51 o 
   6   2   1      209.24      230.49      3.84 o 
   7   2   1      540.23      565.63      6.36 o 
   8   2   1      164.42      172.32      3.69 o 
   9   2   1      171.61      192.24      5.10 o 
  10   2   1     1425.99     1403.60     13.42 o 
  11   2   1      312.72      306.05      6.87 o 
  12   2   1        1.04       -2.27      2.27 o 
  13   2   1      246.59      213.55      7.31 o 
  14   2   1      117.00      127.46      6.25 o 
  15   2   1       44.45       58.24      6.43 o 
  16   2   1        0.87       -5.50      5.94 o 
  17   2   1        2.52       -2.42      8.23 o 
 -16   3   1        1.31       -1.05      6.10 o 
 -15   3   1       86.92       78.99      7.17 o 
 -14   3   1        1.91       -1.97      6.64 o 
 -13   3   1       53.35       59.47      5.11 o 
 -12   3   1      442.20      420.67      9.81 o 
 -11   3   1       94.57      104.31      5.45 o 
 -10   3   1       29.55       28.48      3.04 o 
  -9   3   1      682.04      704.56      9.43 o 
  -8   3   1       14.80       17.98      2.42 o 
  -7   3   1     1377.44     1350.20     10.04 o 
  -6   3   1      767.82      729.61      7.73 o 
  -5   3   1       36.60       19.32      1.55 o 
  -4   3   1      110.64      106.07      2.56 o 
  -3   3   1      411.66      402.51      9.68 o 
  -2   3   1        5.97        1.54      0.98 o 
  -1   3   1     4761.47     4716.34    103.12 o 
   0   3   1      218.58      192.79      5.73 o 
   1   3   1      252.19      245.34      3.56 o 
   2   3   1     5303.42     5322.56    120.40 o 
   3   3   1     1335.36     1424.11     30.67 o 
   4   3   1      778.65      872.83     18.71 o 
   5   3   1     1413.88     1328.41     27.20 o 
   6   3   1      390.67      450.29      5.01 o 
   7   3   1       94.27       79.51      3.08 o 
   8   3   1     1975.45     1997.88     20.28 o 
   9   3   1       36.25       44.07      3.07 o 
  10   3   1       81.97       87.24      3.85 o 
  11   3   1      401.60      379.38     10.38 o 
  12   3   1        0.36       -3.09      3.09 o 
  13   3   1      411.38      395.82     11.52 o 
  14   3   1       32.56       36.94      7.18 o 
  15   3   1       41.92       59.59      8.56 o 
  16   3   1      237.83      243.83     13.51 o 
 -16   4   1       26.11       26.45     10.80 o 
 -15   4   1        0.62       -5.93      5.93 o 
 -14   4   1      150.59      136.92      6.94 o 
 -13   4   1        0.09       -4.09      4.09 o 
 -12   4   1       23.46       18.81      3.74 o 
 -11   4   1        0.89       -0.70      3.06 o 
 -10   4   1      442.78      421.04      9.70 o 
  -9   4   1      133.17      124.99      5.63 o 
  -8   4   1      174.36      178.90      6.20 o 
  -7   4   1       22.18       24.19      3.24 o 
  -6   4   1       85.69       89.59      4.57 o 
  -5   4   1      530.38      540.25     15.08 o 
  -4   4   1      602.05      676.28     12.94 o 
  -3   4   1      152.26      191.86      5.12 o 
  -2   4   1     1574.15     1625.67     52.82 o 
  -1   4   1       15.87       24.46      1.82 o 
   0   4   1      177.98      166.86      3.42 o 
   1   4   1     1078.36     1059.92     16.08 o 
   2   4   1     1067.00     1113.96     22.27 o 
   3   4   1       27.08       23.74      1.97 o 
   4   4   1        2.56       -1.39      1.39 o 
   5   4   1      238.33      274.85      6.74 o 
   6   4   1        2.25        1.21      2.04 o 
   7   4   1       78.74       74.98      3.63 o 
   8   4   1      283.26      284.62      7.47 o 
   9   4   1      384.94      364.72     12.00 o 
  10   4   1      935.54      929.43     25.79 o 
  11   4   1      131.02      136.53      7.11 o 
  12   4   1       32.21       34.87      4.16 o 
  13   4   1        4.42       -2.10      7.05 o 
  14   4   1       51.95       52.31      6.62 o 
  15   4   1       27.16       35.18     12.01 o 
  16   4   1        9.24       -5.94     10.26 o 
 -15   5   1       81.76       85.05      8.58 o 
 -14   5   1       10.19        9.73      4.67 o 
 -13   5   1      102.04      104.25      6.52 o 
 -12   5   1       44.64       54.80      5.29 o 
 -11   5   1       99.70      114.78      6.36 o 
 -10   5   1      181.15      170.74      6.74 o 
  -9   5   1      286.04      299.61      8.54 o 
  -8   5   1      116.21      102.79      5.42 o 
  -7   5   1      626.63      567.32     19.91 o 
  -6   5   1       10.39        8.78      2.80 o 
  -5   5   1     1456.81     1373.23     58.98 o 
  -4   5   1       25.60       28.12      4.14 o 
  -3   5   1      110.43      104.47      4.32 o 
  -2   5   1     1261.84     1176.86     31.49 o 
  -1   5   1      626.70      636.42     12.45 o 
   0   5   1      244.50      239.93      5.61 o 
   1   5   1        2.46        1.60      1.67 o 
   2   5   1     1367.18     1300.92     24.46 o 
   3   5   1     2251.21     2265.34     52.38 o 
   4   5   1      553.93      530.91     17.22 o 
   5   5   1      653.43      596.51     31.73 o 
   6   5   1      248.74      248.46     17.27 o 
   7   5   1      744.45      697.68     29.52 o 
   8   5   1       17.00       20.57      5.59 o 
   9   5   1        0.25        0.44      2.83 o 
  10   5   1       64.87       68.89      6.19 o 
  11   5   1      320.30      331.05     11.23 o 
  12   5   1        3.92       -1.34      4.20 o 
  13   5   1       95.05       97.64      7.99 o 
  14   5   1        1.30       -5.75      5.75 o 
  15   5   1       67.24       84.06     39.27 o 
 -14   6   1       56.84       69.62     15.65 o 
 -13   6   1        0.06       -3.99      3.99 o 
 -12   6   1       31.35       24.26      4.68 o 
 -11   6   1      128.40      143.48      7.48 o 
 -10   6   1      557.49      545.21     21.27 o 
  -9   6   1        8.02        5.60      3.40 o 
  -8   6   1      845.43      836.60     31.16 o 
  -7   6   1       51.33       51.44      4.75 o 
  -6   6   1      404.78      397.58     15.66 o 
  -5   6   1       11.68        6.64      3.19 o 
  -4   6   1      299.39      276.79     10.17 o 
  -3   6   1      104.48      110.46      5.31 o 
  -2   6   1      254.56      267.28      6.18 o 
  -1   6   1        0.13       -0.36      2.16 o 
   0   6   1      423.77      390.02      8.80 o 
   1   6   1        1.31        1.11      2.73 o 
   2   6   1       11.56        6.59      3.31 o 
   3   6   1      136.09      124.40      4.58 o 
   4   6   1      259.01      249.47     10.01 o 
   5   6   1      165.19      171.89      7.88 o 
   6   6   1       73.48       80.81      5.34 o 
   7   6   1      269.35      252.81     11.76 o 
   8   6   1        9.99        3.35      3.19 o 
   9   6   1      163.55      171.69      9.00 o 
  10   6   1       75.21       82.33      5.88 o 
  11   6   1       16.25       23.96      4.88 o 
  12   6   1       47.93       48.61      6.38 o 
  13   6   1       58.23       59.82      9.33 o 
 -12   7   1       47.54       38.09      5.78 o 
 -11   7   1      199.05      184.04      9.51 o 
 -10   7   1      178.25      185.09      9.72 o 
  -9   7   1       92.76       97.72      6.40 o 
  -8   7   1      239.36      248.05     12.23 o 
  -7   7   1        3.14       -3.06      3.06 o 
  -6   7   1        1.27        4.99      3.64 o 
  -5   7   1       86.35       87.85      5.55 o 
  -4   7   1       90.19       87.34      6.27 o 
  -3   7   1        9.88       10.40      3.80 o 
  -2   7   1      613.47      602.12     11.26 o 
  -1   7   1       50.97       47.59      4.41 o 
   0   7   1      168.90      168.32      6.29 o 
   1   7   1       17.71       15.22      3.48 o 
   2   7   1       52.40       60.48      4.62 o 
   3   7   1      198.58      192.22      8.09 o 
   4   7   1       80.60       75.01      6.03 o 
   5   7   1        5.24        4.22      3.50 o 
   6   7   1      627.14      626.93     32.01 o 
   7   7   1      399.16      394.46     18.08 o 
   8   7   1      119.32      124.91      6.45 o 
   9   7   1        7.08        0.21      3.86 o 
  10   7   1       89.16       79.95     15.35 o 
  11   7   1       29.26       23.07      5.54 o 
  12   7   1        5.21        4.28      5.68 o 
 -10   8   1      138.09      144.86     11.98 o 
  -9   8   1      104.02      109.96      7.16 o 
  -8   8   1      579.43      521.06     36.60 o 
  -7   8   1        3.16        8.12      4.27 o 
  -6   8   1       15.78       12.78      6.64 o 
  -5   8   1       42.39       54.40     14.67 o 
  -4   8   1       35.54       29.36      5.12 o 
  -3   8   1       62.30       71.44     10.92 o 
  -2   8   1       26.53       25.52      6.13 o 
  -1   8   1       55.92       68.69      5.35 o 
   0   8   1       84.09       87.25      5.62 o 
   1   8   1      201.79      200.91      7.44 o 
   2   8   1      174.13      164.16      8.24 o 
   3   8   1       46.02       44.52      5.50 o 
   4   8   1       10.24       14.79      4.44 o 
   5   8   1        0.50       -3.92      3.92 o 
   6   8   1        2.37       -3.80      3.80 o 
   7   8   1       77.06       93.93      7.08 o 
   8   8   1       33.02       30.82      7.30 o 
   9   8   1      166.87      167.97     11.64 o 
  -7   9   1       33.77       51.68      8.01 o 
  -6   9   1       12.88       10.03      7.45 o 
  -5   9   1      115.95      113.71      8.14 o 
  -4   9   1       36.79       42.43      5.97 o 
  -3   9   1       96.12      111.65     10.86 o 
  -2   9   1       88.95      105.49      7.73 o 
  -1   9   1       96.36      108.68      8.23 o 
   0   9   1      185.03      185.89     12.61 o 
   1   9   1       37.88       33.37      5.65 o 
   2   9   1       43.18       55.81      6.23 o 
   3   9   1        3.03        1.83      5.71 o 
   4   9   1        0.64       -4.39      4.39 o 
   5   9   1      254.66      245.85     10.50 o 
   6   9   1        2.47       -2.75      4.59 o 
 -17   0   2        2.21       -7.34     14.98 o 
 -16   0   2       18.86       46.83      7.41 o 
 -15   0   2      490.77      459.70     15.74 o 
 -14   0   2       33.48       62.78      7.26 o 
 -13   0   2     1012.61      905.76     25.23 o 
 -12   0   2     1327.00     1188.96     39.67 o 
 -11   0   2       19.71       14.34      4.48 o 
 -10   0   2     1179.14     1107.25     23.21 o 
  -9   0   2       37.68       41.57      3.40 o 
  -8   0   2     2283.71     2365.78     37.64 o 
  -7   0   2     3201.20     3696.19     56.43 o 
  -6   0   2     3165.44     3648.27     31.46 o 
  -5   0   2     4892.00     4792.00     64.24 o 
  -4   0   2     1096.80     1137.07     15.84 o 
  -3   0   2     6524.98     6417.31     90.54 o 
  -2   0   2     1165.99     1213.12     23.36 o 
  -1   0   2      642.67      722.88     13.52 o 
   0   0   2      684.79      699.02      8.91 o 
   1   0   2      112.68       89.05      8.21 o 
   2   0   2    10058.55     9871.29    155.41 o 
   3   0   2      106.94      111.36      3.09 o 
   4   0   2       32.28       42.48      2.62 o 
   5   0   2       62.99       64.74      3.05 o 
   6   0   2      168.18      213.56      5.15 o 
   7   0   2     8833.41     9367.29    124.27 o 
   8   0   2      196.72      212.86      9.82 o 
   9   0   2      342.48      390.20      8.26 o 
  10   0   2      932.52      909.23     18.76 o 
  11   0   2      151.96      165.77      8.39 o 
  12   0   2       55.78       53.56      6.39 o 
  13   0   2      139.84      161.79      9.06 o 
  14   0   2       33.48       35.15      6.39 o 
  15   0   2        2.59        5.13      7.29 o 
  16   0   2        0.17       -7.02      7.29 o 
  17   0   2       86.22      115.51     15.38 o 
 -17   1   2        1.51       -4.84      4.84 o 
 -16   1   2        0.09       -3.69      3.69 o 
 -15   1   2       60.44       62.59      5.75 o 
 -14   1   2        2.39        5.72      3.43 o 
 -13   1   2       94.15       96.15      5.39 o 
 -12   1   2       35.00       28.88      3.94 o 
 -11   1   2       93.72       96.13      4.77 o 
 -10   1   2      161.05      158.79      4.71 o 
  -9   1   2      674.41      700.34      8.67 o 
  -8   1   2      729.32      803.30      6.89 o 
  -7   1   2      569.14      645.87      5.70 o 
  -6   1   2      913.47      959.52     10.80 o 
  -5   1   2       61.04       50.15      1.54 o 
  -4   1   2      259.95      294.27      3.99 o 
  -3   1   2       93.72       78.10      1.66 o 
  -2   1   2        1.93       10.39      1.17 o 
  -1   1   2     6419.70     6144.75     80.69 o 
   0   1   2    18313.92    16982.27    393.92 o 
   1   1   2      227.52      208.00      4.94 o 
   2   1   2      457.47      441.76     11.61 o 
   3   1   2       12.68       11.33      1.46 o 
   4   1   2     1358.94     1388.54     12.62 o 
   5   1   2      106.29      106.80      2.58 o 
   6   1   2      985.95     1057.17      7.69 o 
   7   1   2      301.75      364.57      6.82 o 
   8   1   2      187.50      214.32      5.10 o 
   9   1   2       48.36       49.22      2.82 o 
  10   1   2       26.50       29.92      3.78 o 
  11   1   2        2.84        2.74      2.31 o 
  12   1   2      426.43      423.15      8.20 o 
  13   1   2      133.56      134.46      6.13 o 
  14   1   2       57.11       63.06      9.56 o 
  15   1   2       18.40       17.00      4.61 o 
  16   1   2       88.85      104.44      9.85 o 
  17   1   2        0.01        7.03      8.37 o 
 -17   2   2        1.48       -4.93      4.93 o 
 -16   2   2      116.44      114.72      8.20 o 
 -15   2   2      303.37      302.12     11.06 o 
 -14   2   2        0.06       -0.88      4.10 o 
 -13   2   2      923.82      863.78     13.86 o 
 -12   2   2       39.97       44.35      4.23 o 
 -11   2   2      929.27      886.29     11.17 o 
 -10   2   2       72.98       76.52      3.78 o 
  -9   2   2       17.74       13.99      2.40 o 
  -8   2   2     2048.13     2102.43     27.29 o 
  -7   2   2       10.26        7.37      1.75 o 
  -6   2   2     2340.08     2529.82     42.30 o 
  -5   2   2       59.62       44.22      2.31 o 
  -4   2   2     2029.82     2037.98     17.01 o 
  -3   2   2    13922.72    13271.24    154.61 o 
  -2   2   2      224.49      225.53      4.41 o 
  -1   2   2     3409.56     3440.54     72.99 o 
   0   2   2     1470.00     1427.49     46.30 o 
   1   2   2     7329.38     7139.50    196.03 o 
   2   2   2     2036.22     1898.37     37.96 o 
   3   2   2      738.66      734.29     15.93 o 
   4   2   2       57.92       69.44      2.10 o 
   5   2   2      775.92      759.35      8.19 o 
   6   2   2        0.03        0.16      1.14 o 
   7   2   2     2510.32     2624.13     33.82 o 
   8   2   2      225.86      213.42      4.31 o 
   9   2   2      276.33      281.94      6.07 o 
  10   2   2      324.89      309.48      7.60 o 
  11   2   2      444.04      432.36      8.03 o 
  12   2   2     1066.38     1066.23     12.97 o 
  13   2   2      170.01      174.45     11.65 o 
  14   2   2       14.85       11.34      4.35 o 
  15   2   2       53.68       63.50     10.20 o 
  16   2   2        0.11       -4.41      4.41 o 
 -16   3   2        0.28        0.19     12.01 o 
 -15   3   2        4.92        0.25      3.93 o 
 -14   3   2        2.86        1.33      3.99 o 
 -13   3   2       64.72       76.07      5.43 o 
 -12   3   2       96.55       91.09      5.66 o 
 -11   3   2      178.94      158.56      6.20 o 
 -10   3   2      286.57      308.26      9.78 o 
  -9   3   2      416.04      428.44      7.39 o 
  -8   3   2        0.92        2.59      1.88 o 
  -7   3   2       91.50      113.88      3.75 o 
  -6   3   2       63.95       66.40      2.47 o 
  -5   3   2      124.05      122.04      2.70 o 
  -4   3   2       94.04      110.18      2.35 o 
  -3   3   2        0.17       -0.94      1.15 o 
  -2   3   2      398.43      397.10     11.67 o 
  -1   3   2       30.10       26.45      1.49 o 
   0   3   2     1100.12     1154.49     24.98 o 
   1   3   2     2898.24     2985.43     53.09 o 
   2   3   2      299.03      337.13      9.25 o 
   3   3   2      348.54      407.23      9.86 o 
   4   3   2     1276.78     1384.10     19.46 o 
   5   3   2      503.09      551.15     11.75 o 
   6   3   2      399.50      387.83      8.43 o 
   7   3   2      590.47      642.07      8.45 o 
   8   3   2      368.72      382.62      7.32 o 
   9   3   2        3.92        1.09      1.99 o 
  10   3   2        0.42       -1.92      1.92 o 
  11   3   2      887.66      876.84     10.59 o 
  12   3   2        6.52        3.97      2.50 o 
  13   3   2       11.37        6.50      3.95 o 
  14   3   2       64.89       51.69      5.73 o 
  15   3   2       33.76       51.86     11.07 o 
  16   3   2        4.76       -5.40      5.80 o 
 -16   4   2       52.60       85.56      9.79 o 
 -15   4   2      168.38      191.73      9.44 o 
 -14   4   2        7.90        2.38      3.62 o 
 -13   4   2      328.46      327.93      9.60 o 
 -12   4   2        4.80       -0.83      3.31 o 
 -11   4   2       65.43       64.60      4.92 o 
 -10   4   2     1071.39     1005.20     17.02 o 
  -9   4   2       75.90       75.57      4.79 o 
  -8   4   2     1293.39     1243.75     15.65 o 
  -7   4   2      438.21      403.14      8.87 o 
  -6   4   2       93.51      102.46      4.64 o 
  -5   4   2     1114.55     1040.22     17.44 o 
  -4   4   2       39.08       29.11      2.42 o 
  -3   4   2     3773.43     3604.39    100.78 o 
  -2   4   2       82.16       99.19      2.80 o 
  -1   4   2        2.47        1.37      1.19 o 
   0   4   2      601.70      600.76     18.55 o 
   1   4   2        4.62       -0.33      1.29 o 
   2   4   2      372.12      315.34      7.39 o 
   3   4   2      160.15      192.95      7.14 o 
   4   4   2      580.62      612.28     15.85 o 
   5   4   2      658.83      610.22     10.88 o 
   6   4   2        5.77        9.53      1.92 o 
   7   4   2      853.11      823.44     18.89 o 
   8   4   2      669.00      618.10     11.44 o 
   9   4   2      168.01      154.85      5.83 o 
  10   4   2       37.58       42.14      4.20 o 
  11   4   2        7.63        5.12      3.12 o 
  12   4   2      505.80      509.77     13.31 o 
  13   4   2       11.77        9.74      4.41 o 
  14   4   2       42.71       34.94     10.08 o 
  15   4   2       34.21       28.13     10.93 o 
 -15   5   2       20.92       21.02      5.99 o 
 -14   5   2       39.23       42.70      8.02 o 
 -13   5   2       57.80       61.69      5.68 o 
 -12   5   2        9.85        4.91      3.62 o 
 -11   5   2      134.46      128.56      6.62 o 
 -10   5   2      810.53      798.92     19.63 o 
  -9   5   2      871.81      836.03     23.49 o 
  -8   5   2       12.31        9.47      3.09 o 
  -7   5   2        8.45        2.54      2.78 o 
  -6   5   2       57.95       60.53      4.57 o 
  -5   5   2        1.24       -2.27      2.27 o 
  -4   5   2      294.52      281.33     10.64 o 
  -3   5   2      430.05      424.03      9.98 o 
  -2   5   2       46.43       55.68      3.26 o 
  -1   5   2       72.15       97.00      3.89 o 
   0   5   2      472.21      524.16      8.10 o 
   1   5   2       91.44       91.01      3.53 o 
   2   5   2      724.45      790.50     13.82 o 
   3   5   2      854.92      941.00     20.50 o 
   4   5   2       81.66       79.51      3.34 o 
   5   5   2      113.64      104.95      4.10 o 
   6   5   2       20.90       22.01      3.26 o 
   7   5   2       68.00       81.66      4.73 o 
   8   5   2      300.78      282.94     12.79 o 
   9   5   2       40.14       38.44      4.60 o 
  10   5   2     1266.54     1193.04     46.44 o 
  11   5   2      262.51      264.13     13.38 o 
  12   5   2       49.44       50.77      6.23 o 
  13   5   2        1.35       -2.57      4.68 o 
  14   5   2        2.33       -4.58      4.58 o 
  15   5   2       20.20       11.54      7.80 o 
 -14   6   2        0.18       -5.34      7.56 o 
 -13   6   2      263.60      259.56      9.65 o 
 -12   6   2        0.24       -3.46      3.46 o 
 -11   6   2        1.11       -2.55      3.38 o 
 -10   6   2       37.26       39.09      4.76 o 
  -9   6   2      393.31      385.16     10.40 o 
  -8   6   2      467.79      455.52     23.72 o 
  -7   6   2       39.06       45.40      4.43 o 
  -6   6   2        0.49       -0.72      2.74 o 
  -5   6   2      596.45      559.11     23.44 o 
  -4   6   2      119.70      116.17      5.31 o 
  -3   6   2      126.48      111.89      4.34 o 
  -2   6   2        0.05       -1.96      1.96 o 
  -1   6   2      704.10      671.57     12.97 o 
   0   6   2       43.33       32.05      3.17 o 
   1   6   2      177.48      194.21      6.35 o 
   2   6   2     1160.09     1114.57     31.79 o 
   3   6   2      211.53      211.17      6.62 o 
   4   6   2      502.54      476.51     13.64 o 
   5   6   2       22.06       21.38      3.38 o 
   6   6   2      476.01      462.68     30.58 o 
   7   6   2     1434.57     1375.65     59.68 o 
   8   6   2       90.81       85.81      5.35 o 
   9   6   2      492.20      489.45     32.86 o 
  10   6   2      195.30      186.87     10.92 o 
  11   6   2       52.99       43.92      5.89 o 
  12   6   2      160.23      151.73      9.04 o 
  13   6   2        0.02       -1.81      7.74 o 
 -12   7   2      166.29      162.42      8.11 o 
 -11   7   2      185.99      208.07     15.66 o 
 -10   7   2      163.78      171.37      7.76 o 
  -9   7   2      153.28      163.24      7.44 o 
  -8   7   2       12.99       14.59      3.71 o 
  -7   7   2      162.83      160.25      6.97 o 
  -6   7   2        0.92       -2.86      2.86 o 
  -5   7   2        9.69        4.43      3.21 o 
  -4   7   2        6.15        0.33      2.88 o 
  -3   7   2      202.63      193.48      8.20 o 
  -2   7   2        7.64        5.67      2.99 o 
  -1   7   2       54.66       51.33      4.52 o 
   0   7   2      948.06      974.37     23.04 o 
   1   7   2      543.36      509.99     12.86 o 
   2   7   2       59.21       74.68      4.93 o 
   3   7   2       14.33        9.78      3.20 o 
   4   7   2       25.76       22.72      4.35 o 
   5   7   2       55.39       58.47      5.90 o 
   6   7   2      292.43      284.91      9.98 o 
   7   7   2        3.99        0.25      4.45 o 
   8   7   2      189.05      169.34     10.28 o 
   9   7   2       68.02       67.68      7.11 o 
  10   7   2       85.89       86.23     12.31 o 
  11   7   2       56.66       62.64     10.38 o 
  12   7   2        0.16       -5.45      5.45 o 
 -10   8   2       52.24       59.17      6.56 o 
  -9   8   2       57.50       62.32      6.16 o 
  -8   8   2      141.61      151.51      7.47 o 
  -7   8   2      205.17      191.10     19.84 o 
  -6   8   2        2.88        1.00      4.24 o 
  -5   8   2      261.07      244.20     13.56 o 
  -4   8   2       14.07       14.91      4.19 o 
  -3   8   2      105.45      116.70      7.20 o 
  -2   8   2        8.90        9.56      4.09 o 
  -1   8   2        6.42       -0.33      4.79 o 
   0   8   2      109.87      118.11      6.16 o 
   1   8   2       57.85       54.41      5.06 o 
   2   8   2      311.82      330.22     10.81 o 
   3   8   2      141.00      140.41      7.71 o 
   4   8   2      229.99      246.20      9.72 o 
   5   8   2      187.82      174.02     11.53 o 
   6   8   2        0.07       -3.84      3.84 o 
   7   8   2        2.02        9.78      5.97 o 
   8   8   2        1.04       -4.97      5.67 o 
   9   8   2        0.44       -5.33     10.53 o 
  -7   9   2       16.68       23.75      9.04 o 
  -6   9   2       67.10       68.33      7.62 o 
  -5   9   2        0.31       -4.40      4.40 o 
  -4   9   2       41.56       56.15      6.32 o 
  -3   9   2       33.74       30.03      5.75 o 
  -2   9   2       24.91       23.46      5.45 o 
  -1   9   2        7.98        6.58      4.61 o 
   0   9   2      107.45      113.54      8.22 o 
   1   9   2      108.48      112.09     11.15 o 
   2   9   2       17.65       21.48      6.65 o 
   3   9   2       14.45       23.60     10.85 o 
   4   9   2      110.28      125.19      7.73 o 
   5   9   2       10.06        2.34      8.64 o 
   6   9   2       57.22       64.45      8.97 o 
 -17   1   3       17.89       25.52      6.91 o 
 -16   1   3        4.89        2.92      7.20 o 
 -15   1   3      416.04      465.04     12.78 o 
 -14   1   3       12.92        4.02      3.16 o 
 -13   1   3      100.86       68.74      5.10 o 
 -12   1   3       97.15       75.66      5.66 o 
 -11   1   3       86.41       82.95      4.48 o 
 -10   1   3      779.80      774.09      9.65 o 
  -9   1   3      119.67      128.47      4.16 o 
  -8   1   3      946.75      893.14     12.26 o 
  -7   1   3      764.19      815.36      6.89 o 
  -6   1   3     2193.30     2254.21     11.94 o 
  -5   1   3      996.20      972.04     10.85 o 
  -4   1   3      118.32      121.79      2.28 o 
  -3   1   3     1601.88     1583.63      8.95 o 
  -2   1   3     7199.40     7122.57     78.70 o 
  -1   1   3     2884.65     2899.96     35.49 o 
   0   1   3    24700.65    23262.76    542.73 o 
   1   1   3    14406.27    14033.83    239.74 o 
   2   1   3     3765.54     3711.37     87.46 o 
   3   1   3        1.51        1.70      0.89 o 
   4   1   3      201.36      212.77      3.01 o 
   5   1   3     2331.56     2307.01     27.60 o 
   6   1   3      599.34      616.14      6.13 o 
   7   1   3       20.24       45.46      2.40 o 
   8   1   3     1416.63     1419.85     17.72 o 
   9   1   3      234.63      226.50      4.74 o 
  10   1   3     4953.38     4850.60     57.71 o 
  11   1   3      209.72      227.81      5.95 o 
  12   1   3       51.52       57.02      4.08 o 
  13   1   3      509.20      511.10     13.95 o 
  14   1   3      375.40      367.88     11.36 o 
  15   1   3       14.41        8.87      5.61 o 
  16   1   3       39.30       47.79      7.82 o 
  17   1   3       36.58       55.81      8.58 o 
 -17   2   3        4.84       -4.48      4.48 o 
 -16   2   3       65.88       86.99      7.71 o 
 -15   2   3        0.10        0.29      3.84 o 
 -14   2   3        2.30       -1.39      3.49 o 
 -13   2   3       13.17        3.98      3.81 o 
 -12   2   3       37.23       36.70      4.01 o 
 -11   2   3        0.24       -2.15      2.15 o 
 -10   2   3       34.16       45.24      3.28 o 
  -9   2   3      485.44      557.87      8.75 o 
  -8   2   3       19.93       24.61      2.53 o 
  -7   2   3      209.66      249.73      5.49 o 
  -6   2   3     1021.16     1079.67      9.19 o 
  -5   2   3     1224.12     1307.14     16.23 o 
  -4   2   3      135.87      139.15      2.29 o 
  -3   2   3     1397.84     1597.46      8.98 o 
  -2   2   3     2587.74     2622.15     41.01 o 
  -1   2   3     3978.70     3896.18     55.70 o 
   0   2   3    11009.30    10781.32    255.14 o 
   1   2   3     2607.00     2610.36     46.71 o 
   2   2   3     1296.88     1309.74     26.85 o 
   3   2   3     1526.59     1540.92     36.84 o 
   4   2   3      472.06      501.20      8.95 o 
   5   2   3       67.34       68.73      2.28 o 
   6   2   3        3.45        1.04      1.27 o 
   7   2   3      998.48      986.53     13.84 o 
   8   2   3       18.98       23.16      2.00 o 
   9   2   3      312.26      320.56      5.92 o 
  10   2   3      575.01      577.50      9.89 o 
  11   2   3      274.18      280.90      7.70 o 
  12   2   3        9.71        8.17      3.19 o 
  13   2   3      119.77      136.00      6.21 o 
  14   2   3        0.34        0.60      4.73 o 
  15   2   3       12.47       11.34      7.02 o 
  16   2   3        1.04       -1.88      4.29 o 
 -16   3   3        2.23       -5.55      5.55 o 
 -15   3   3       31.08       24.30      5.16 o 
 -14   3   3        0.00        2.05      4.05 o 
 -13   3   3      136.23      124.97      7.20 o 
 -12   3   3      100.88      105.36      5.50 o 
 -11   3   3        0.26       -2.55      2.55 o 
 -10   3   3     1129.91     1072.84     14.32 o 
  -9   3   3      274.55      254.09      7.02 o 
  -8   3   3      395.48      384.13      6.65 o 
  -7   3   3      307.48      310.05      5.99 o 
  -6   3   3       57.48       50.40      2.65 o 
  -5   3   3      433.08      360.62      3.95 o 
  -4   3   3      792.50      885.19     28.42 o 
  -3   3   3        2.93       -0.16      1.23 o 
  -2   3   3      583.59      543.38     15.19 o 
  -1   3   3      296.27      290.24      8.07 o 
   0   3   3     9985.29    10016.42    228.22 o 
   1   3   3      129.35      157.11     12.87 o 
   2   3   3      220.98      237.15      5.34 o 
   3   3   3     3800.92     3736.66     92.03 o 
   4   3   3      375.79      321.17      7.14 o 
   5   3   3      324.08      341.21      7.15 o 
   6   3   3       47.53       59.50      2.74 o 
   7   3   3       67.22       58.42      2.92 o 
   8   3   3     1279.28     1231.42     29.01 o 
   9   3   3     1459.40     1441.01     18.19 o 
  10   3   3     1143.40     1109.71     11.44 o 
  11   3   3      118.58      111.83      4.90 o 
  12   3   3      228.89      231.36      6.86 o 
  13   3   3        2.77       -1.53      3.25 o 
  14   3   3        0.20       -2.61      5.00 o 
  15   3   3      404.68      432.72     16.68 o 
  16   3   3        3.12        9.72      9.18 o 
 -16   4   3       54.47       58.24      8.75 o 
 -15   4   3        3.04        1.29      4.64 o 
 -14   4   3       12.40        8.81      4.64 o 
 -13   4   3       53.87       58.16      5.21 o 
 -12   4   3       84.27       85.35      5.97 o 
 -11   4   3       66.00       69.64      5.17 o 
 -10   4   3      266.99      238.12      7.62 o 
  -9   4   3       41.07       39.68      4.05 o 
  -8   4   3      124.14      130.45      5.51 o 
  -7   4   3      424.89      447.96     12.54 o 
  -6   4   3       45.22       58.99      4.21 o 
  -5   4   3       31.40       43.95      3.48 o 
  -4   4   3      326.52      286.45      5.31 o 
  -3   4   3      428.44      479.00     15.78 o 
  -2   4   3     2130.13     2182.45     81.92 o 
  -1   4   3      997.11     1065.76     31.38 o 
   0   4   3      743.58      772.68     18.10 o 
   1   4   3        7.80       11.78      1.69 o 
   2   4   3      475.54      438.22      8.90 o 
   3   4   3      210.14      237.83      6.51 o 
   4   4   3      665.40      726.50     18.37 o 
   5   4   3      186.98      166.27      4.16 o 
   6   4   3        0.40       -0.35      1.66 o 
   7   4   3      238.52      229.64      5.83 o 
   8   4   3     1197.01     1150.30     33.09 o 
   9   4   3        5.65        2.15      2.47 o 
  10   4   3       96.12       92.62      6.23 o 
  11   4   3      191.78      182.05     11.86 o 
  12   4   3        0.23        0.95      4.55 o 
  13   4   3       65.61       74.01      6.78 o 
  14   4   3        0.06       -0.85      5.69 o 
  15   4   3        8.69        1.30      6.19 o 
 -15   5   3       71.00       87.45     13.93 o 
 -14   5   3        6.85       -0.50      4.14 o 
 -13   5   3      330.66      335.61     10.18 o 
 -12   5   3       26.72       23.68      4.44 o 
 -11   5   3       88.25       94.13      5.82 o 
 -10   5   3     1400.11     1354.02     42.00 o 
  -9   5   3       93.43       94.33      5.40 o 
  -8   5   3     1018.03      970.46     20.80 o 
  -7   5   3      208.47      189.79      6.61 o 
  -6   5   3        6.51        4.16      3.04 o 
  -5   5   3     1525.36     1454.54     62.30 o 
  -4   5   3       41.10       44.69      3.21 o 
  -3   5   3       44.86       35.02      2.95 o 
  -2   5   3     1068.70     1040.47     22.80 o 
  -1   5   3       42.82       48.87      3.38 o 
   0   5   3     1666.00     1602.19     22.55 o 
   1   5   3       91.89      116.40      4.95 o 
   2   5   3      119.05      103.44      3.47 o 
   3   5   3      725.19      709.22     14.20 o 
   4   5   3      714.22      688.19     13.75 o 
   5   5   3      294.06      282.51      8.11 o 
   6   5   3        5.30        4.13      2.55 o 
   7   5   3       14.60       11.64      2.93 o 
   8   5   3       19.46       15.63      3.22 o 
   9   5   3      583.79      565.85     23.44 o 
  10   5   3      173.45      161.50      8.09 o 
  11   5   3      204.23      207.41      9.28 o 
  12   5   3      225.90      216.10     15.12 o 
  13   5   3       50.59       70.71      7.06 o 
  14   5   3       29.54       39.94      6.85 o 
 -14   6   3       11.50       16.32      9.45 o 
 -13   6   3       11.01        6.92      4.32 o 
 -12   6   3       22.65       20.30      4.60 o 
 -11   6   3       14.76       11.24      5.30 o 
 -10   6   3       13.45        5.87      3.51 o 
  -9   6   3       24.39       27.95      4.27 o 
  -8   6   3       27.36       36.05      4.14 o 
  -7   6   3      508.04      465.42     19.59 o 
  -6   6   3      508.78      477.42     21.89 o 
  -5   6   3       77.09       88.97      5.06 o 
  -4   6   3      408.86      398.16     17.67 o 
  -3   6   3        2.76       -1.44      2.19 o 
  -2   6   3       93.65       75.60      4.02 o 
  -1   6   3      666.95      650.82      9.42 o 
   0   6   3      309.68      323.04      6.79 o 
   1   6   3      479.04      490.20      9.17 o 
   2   6   3      225.87      228.80      6.75 o 
   3   6   3      510.76      503.50     12.98 o 
   4   6   3      316.41      320.19     10.41 o 
   5   6   3      355.95      330.31     13.10 o 
   6   6   3       91.75       95.57      5.17 o 
   7   6   3       15.41       10.45      3.80 o 
   8   6   3       20.88       23.01      5.84 o 
   9   6   3       26.40       31.46      5.11 o 
  10   6   3       26.93       23.06      4.70 o 
  11   6   3       88.18       98.53     10.39 o 
  12   6   3        0.32       -3.39      4.51 o 
  13   6   3      204.94      205.49     10.49 o 
 -12   7   3       22.00       10.94      5.06 o 
 -11   7   3      126.40      127.93      7.52 o 
 -10   7   3      274.14      275.01     17.26 o 
  -9   7   3       18.26       16.23      3.89 o 
  -8   7   3      278.19      275.15     13.13 o 
  -7   7   3        0.08       -3.19      3.19 o 
  -6   7   3       38.89       33.04      4.19 o 
  -5   7   3      121.98      125.08      6.66 o 
  -4   7   3       14.95       13.32      3.59 o 
  -3   7   3       56.85       52.01      4.58 o 
  -2   7   3      440.18      442.40     11.84 o 
  -1   7   3      141.14      141.93      5.95 o 
   0   7   3      127.16      122.81      5.66 o 
   1   7   3        8.68        5.27      2.94 o 
   2   7   3       68.76       74.56      4.97 o 
   3   7   3      156.66      160.27      6.31 o 
   4   7   3       28.50       25.34      4.38 o 
   5   7   3      317.60      318.99     10.30 o 
   6   7   3      255.15      232.47      9.06 o 
   7   7   3      132.50      128.27     23.21 o 
   8   7   3       60.26       88.05     15.65 o 
   9   7   3       33.97       33.02      5.95 o 
  10   7   3       95.48      105.63     10.79 o 
  11   7   3       41.97       36.05      6.30 o 
  12   7   3        0.76       -6.39      6.39 o 
 -10   8   3       13.80        9.15      5.91 o 
  -9   8   3       27.16       22.16      4.93 o 
  -8   8   3        3.72       -5.60      5.61 o 
  -7   8   3       65.60       63.97      5.71 o 
  -6   8   3      201.26      182.64     11.69 o 
  -5   8   3        7.72        6.03      4.22 o 
  -4   8   3       30.22       20.64      5.06 o 
  -3   8   3      136.86      141.12     11.33 o 
  -2   8   3      415.46      396.42     12.04 o 
  -1   8   3      223.01      227.62      9.35 o 
   0   8   3      110.82      116.66      6.03 o 
   1   8   3      107.13      120.05      6.09 o 
   2   8   3      137.03      134.91      8.02 o 
   3   8   3       99.91      105.85      6.99 o 
   4   8   3       52.98       62.73      6.30 o 
   5   8   3      135.95      124.11      9.73 o 
   6   8   3      563.36      551.81     18.70 o 
   7   8   3       57.59       48.08      7.80 o 
   8   8   3        8.31       -1.42      6.48 o 
   9   8   3      130.98      129.14     10.87 o 
  -7   9   3       38.31       40.36      7.63 o 
  -6   9   3       41.23       30.11      6.71 o 
  -5   9   3      105.04      101.71      7.71 o 
  -4   9   3        6.76        3.58      5.01 o 
  -3   9   3      218.95      212.64      9.97 o 
  -2   9   3       16.30       15.47      5.19 o 
  -1   9   3      268.76      277.81     10.79 o 
   0   9   3      149.80      171.39      8.75 o 
   1   9   3      306.16      322.74     11.45 o 
   2   9   3      210.66      197.32     13.80 o 
   3   9   3      117.68      145.10      8.28 o 
   4   9   3       41.32       38.00      7.49 o 
   5   9   3       78.03       94.90     10.37 o 
   6   9   3        5.84       -4.85      6.10 o 
 -17   0   4       32.43       27.61      7.05 o 
 -16   0   4       14.19       -1.50      5.44 o 
 -15   0   4      317.77      345.68     13.90 o 
 -14   0   4       16.70        4.00      9.18 o 
 -13   0   4      383.01      351.30     12.77 o 
 -12   0   4     1077.17      967.84     19.80 o 
 -11   0   4     1060.45     1052.84     19.63 o 
 -10   0   4      689.60      657.03     14.85 o 
  -9   0   4      313.11      315.31      8.77 o 
  -8   0   4      258.53      341.17      7.02 o 
  -7   0   4     7070.37     7480.62    126.08 o 
  -6   0   4      926.22      855.17      9.63 o 
  -5   0   4      801.41      738.20      8.45 o 
  -4   0   4      878.53      903.18     18.79 o 
  -3   0   4     3757.44     4021.63     41.21 o 
  -2   0   4    12420.15    11856.64    117.88 o 
  -1   0   4     3442.91     3391.77     72.00 o 
   0   0   4    16982.47    16467.34    593.68 o 
   1   0   4     1213.49     1317.74     29.49 o 
   2   0   4        2.05        5.25      1.32 o 
   3   0   4     1155.87     1055.11     46.15 o 
   4   0   4        1.30        3.00      1.70 o 
   5   0   4     4887.69     4946.94     91.20 o 
   6   0   4     2094.69     2194.08     16.24 o 
   7   0   4      187.58      185.18      5.52 o 
   8   0   4        0.32        0.47      2.43 o 
   9   0   4      752.75      792.36     11.97 o 
  10   0   4      736.41      736.84     12.23 o 
  11   0   4      218.29      247.49      7.91 o 
  12   0   4      498.13      477.44     21.05 o 
  13   0   4      912.72      877.69     29.69 o 
  14   0   4       82.31      100.94     11.88 o 
  15   0   4       19.35       12.15      8.37 o 
  16   0   4       77.36       79.35     12.68 o 
 -17   1   4       30.45       19.21      5.62 o 
 -16   1   4       81.85       96.15      8.13 o 
 -15   1   4        0.01       -3.33      3.33 o 
 -14   1   4        1.33       -3.01      3.01 o 
 -13   1   4       49.61       50.66      4.60 o 
 -12   1   4       13.67       14.74      3.09 o 
 -11   1   4      103.69       88.43      4.70 o 
 -10   1   4        2.31        2.69      2.08 o 
  -9   1   4      106.31      101.56      3.82 o 
  -8   1   4       97.01      100.37      3.58 o 
  -7   1   4      445.76      500.70      8.21 o 
  -6   1   4        0.35        1.37      1.12 o 
  -5   1   4       11.15       16.01      1.40 o 
  -4   1   4      979.22     1013.60     17.18 o 
  -3   1   4       15.18       16.73      1.38 o 
  -2   1   4      561.29      588.96      4.62 o 
  -1   1   4      780.32      790.71      9.25 o 
   0   1   4     8830.53     8729.56     82.72 o 
   1   1   4      497.98      469.54     13.71 o 
   2   1   4     2781.78     2812.75     97.57 o 
   3   1   4        0.55        0.29      0.82 o 
   4   1   4      633.61      619.68     20.21 o 
   5   1   4      775.51      886.14     12.38 o 
   6   1   4        0.07       -1.11      1.11 o 
   7   1   4      166.57      187.17      3.99 o 
   8   1   4      291.45      308.81      5.25 o 
   9   1   4      539.27      552.08      7.20 o 
  10   1   4        0.83       -1.93      1.93 o 
  11   1   4      625.67      620.60     10.82 o 
  12   1   4      598.72      587.07     11.00 o 
  13   1   4       42.09       40.99      6.48 o 
  14   1   4       36.32       41.43      7.15 o 
  15   1   4       16.88       18.23      5.69 o 
  16   1   4        0.61        2.35     12.15 o 
 -17   2   4        8.71        7.35      5.13 o 
 -16   2   4       40.58       48.78      6.28 o 
 -15   2   4       27.94       17.30      5.94 o 
 -14   2   4       24.91       14.18      4.25 o 
 -13   2   4      221.42      210.32      8.85 o 
 -12   2   4       19.39       21.20      4.30 o 
 -11   2   4      212.43      238.03      6.16 o 
 -10   2   4      532.37      539.48      8.50 o 
  -9   2   4      115.32      117.43      4.61 o 
  -8   2   4      128.86      111.12      3.81 o 
  -7   2   4     2429.55     2511.17     29.37 o 
  -6   2   4      394.49      358.04      7.84 o 
  -5   2   4      204.93      183.94      3.22 o 
  -4   2   4      132.47      133.00      2.97 o 
  -3   2   4     2472.74     2557.20     34.84 o 
  -2   2   4     2625.38     2527.33     27.83 o 
  -1   2   4     1374.47     1221.21     24.10 o 
   0   2   4     1115.80     1123.87     19.02 o 
   1   2   4      916.09      939.25     15.30 o 
   2   2   4      230.84      266.35      5.71 o 
   3   2   4     3954.20     4012.41     91.28 o 
   4   2   4      593.82      497.96     14.60 o 
   5   2   4      998.90      998.54     16.50 o 
   6   2   4      181.86      170.18      3.46 o 
   7   2   4      635.72      605.12      7.46 o 
   8   2   4        1.74        0.76      1.61 o 
   9   2   4       49.07       44.10      2.77 o 
  10   2   4       59.46       63.89      4.16 o 
  11   2   4       35.39       41.34      3.71 o 
  12   2   4      152.40      157.63      5.71 o 
  13   2   4      213.43      204.58      6.58 o 
  14   2   4        2.43       -2.55      4.00 o 
  15   2   4      275.19      307.62     11.31 o 
  16   2   4        4.95        4.70      5.06 o 
 -16   3   4        0.42        3.29      4.94 o 
 -15   3   4       30.49       31.78      5.68 o 
 -14   3   4       16.58       12.25      4.43 o 
 -13   3   4        6.63        6.74      3.95 o 
 -12   3   4        0.72       -3.04      3.11 o 
 -11   3   4      847.46      791.02     13.01 o 
 -10   3   4      337.33      333.86      8.38 o 
  -9   3   4      663.18      644.40     10.88 o 
  -8   3   4       41.84       34.21      3.61 o 
  -7   3   4       21.14       17.22      2.83 o 
  -6   3   4       83.69      104.63      3.25 o 
  -5   3   4      452.80      475.19     10.06 o 
  -4   3   4     1069.80     1001.92     16.15 o 
  -3   3   4     1270.60     1418.55     32.14 o 
  -2   3   4      574.18      582.88     13.54 o 
  -1   3   4       59.88       56.44      1.64 o 
   0   3   4       24.31       16.67      2.69 o 
   1   3   4     1132.27     1230.92     19.01 o 
   2   3   4        0.05       -0.70      1.24 o 
   3   3   4      119.13      153.73      3.40 o 
   4   3   4      211.19      203.77      4.18 o 
   5   3   4      105.13      100.07      3.14 o 
   6   3   4       13.57        7.96      1.78 o 
   7   3   4        0.83       -1.70      1.70 o 
   8   3   4      140.24      133.04      4.63 o 
   9   3   4      306.97      301.55      7.00 o 
  10   3   4      946.07      899.34     12.17 o 
  11   3   4       17.94       16.66      3.35 o 
  12   3   4      287.44      280.26      7.57 o 
  13   3   4        1.70       -2.88      2.88 o 
  14   3   4        1.46       -3.94      3.94 o 
  15   3   4       16.97       20.24      9.18 o 
 -16   4   4        9.39        7.56      8.37 o 
 -15   4   4       62.98       76.41      7.53 o 
 -14   4   4       37.03       25.80      5.39 o 
 -13   4   4       88.21       97.92      6.29 o 
 -12   4   4      204.07      175.47      7.22 o 
 -11   4   4       52.14       50.06      4.75 o 
 -10   4   4      188.07      198.69      9.47 o 
  -9   4   4      324.90      318.79      8.42 o 
  -8   4   4       43.97       44.81      4.12 o 
  -7   4   4      222.98      213.48      6.61 o 
  -6   4   4       64.42       59.67      4.21 o 
  -5   4   4      792.14      713.90     15.14 o 
  -4   4   4      119.27      119.76      6.00 o 
  -3   4   4     1064.75     1074.37     27.02 o 
  -2   4   4      485.86      463.57     13.83 o 
  -1   4   4     6095.37     6041.88    156.96 o 
   0   4   4      446.90      458.90     10.96 o 
   1   4   4     2347.46     2417.23     43.04 o 
   2   4   4      205.12      188.07      5.53 o 
   3   4   4     4308.18     4274.21     70.40 o 
   4   4   4     1168.71     1101.20     24.54 o 
   5   4   4      113.73      122.35      3.90 o 
   6   4   4      222.15      223.01      5.57 o 
   7   4   4      300.93      278.79      9.53 o 
   8   4   4      487.60      505.91     19.40 o 
   9   4   4       58.14       55.75      4.55 o 
  10   4   4       74.05       75.27      5.20 o 
  11   4   4       94.54       96.66      6.56 o 
  12   4   4        3.11        4.55      3.93 o 
  13   4   4      135.48      127.92      9.92 o 
  14   4   4        0.82       -4.52      4.52 o 
  15   4   4      138.75      139.97     10.53 o 
 -15   5   4        2.33       -8.37      8.37 o 
 -14   5   4       45.68       50.50      5.81 o 
 -13   5   4        1.28       -3.70      3.74 o 
 -12   5   4       12.46       13.42      3.99 o 
 -11   5   4        0.65       -3.11      3.11 o 
 -10   5   4        0.05        0.69      3.08 o 
  -9   5   4        0.37       -2.88      2.88 o 
  -8   5   4        0.33       -3.66      3.66 o 
  -7   5   4       29.34       25.56      4.05 o 
  -6   5   4      179.68      165.28      6.12 o 
  -5   5   4        0.96       -1.25      2.47 o 
  -4   5   4      840.86      806.93     28.49 o 
  -3   5   4      380.35      413.17     21.45 o 
  -2   5   4      449.34      471.87     15.98 o 
  -1   5   4     1350.81     1331.13     31.44 o 
   0   5   4      103.91      107.06      4.20 o 
   1   5   4       16.39        9.23      2.40 o 
   2   5   4      146.10      143.62      3.96 o 
   3   5   4        4.05        8.27      2.06 o 
   4   5   4        5.54       -1.16      1.69 o 
   5   5   4      168.35      168.19      4.44 o 
   6   5   4       62.92       63.20      5.46 o 
   7   5   4        0.01       -1.89      2.89 o 
   8   5   4      104.08       86.27      6.11 o 
   9   5   4      202.73      189.46     17.11 o 
  10   5   4      127.61      117.13      7.38 o 
  11   5   4       16.24       13.72      4.78 o 
  12   5   4       12.27        8.33      4.70 o 
  13   5   4       11.41        2.06      4.70 o 
  14   5   4       38.01       28.02      6.41 o 
 -13   6   4      154.86      165.95      8.17 o 
 -12   6   4      126.36      135.27      7.10 o 
 -11   6   4       81.62       94.61      6.43 o 
 -10   6   4       21.90       10.51      4.00 o 
  -9   6   4       98.18       90.68      5.88 o 
  -8   6   4        6.64        1.00      5.03 o 
  -7   6   4        4.60        3.77      3.18 o 
  -6   6   4       50.84       51.26      4.91 o 
  -5   6   4       16.69       15.60      3.70 o 
  -4   6   4       57.28       64.46      4.89 o 
  -3   6   4      244.33      222.47     14.90 o 
  -2   6   4        0.74        1.03      2.34 o 
  -1   6   4      893.60      869.35     22.91 o 
   0   6   4      121.42      127.18      4.87 o 
   1   6   4      460.88      440.62      7.95 o 
   2   6   4     1542.32     1525.28     19.83 o 
   3   6   4      516.29      537.51     11.02 o 
   4   6   4       27.48       27.39      3.55 o 
   5   6   4      405.39      420.02     13.31 o 
   6   6   4       26.77       33.06      5.88 o 
   7   6   4      115.85      105.51      6.80 o 
   8   6   4      557.95      567.17     41.45 o 
   9   6   4       80.79       92.11      7.06 o 
  10   6   4      241.23      232.48     11.94 o 
  11   6   4      246.94      266.91     19.34 o 
  12   6   4       25.11       25.31      9.49 o 
  13   6   4       39.18       51.02      8.97 o 
 -12   7   4      156.96      175.28      8.56 o 
 -11   7   4      293.60      327.37     13.63 o 
 -10   7   4       93.47       91.31      6.71 o 
  -9   7   4      107.79      107.24      9.27 o 
  -8   7   4      241.46      221.10      8.26 o 
  -7   7   4       75.45       66.45      7.77 o 
  -6   7   4        1.17       -2.28      3.26 o 
  -5   7   4        1.65       -2.75      2.75 o 
  -4   7   4       60.02       66.10      5.25 o 
  -3   7   4       19.77       17.84      3.31 o 
  -2   7   4      113.62       98.76      5.36 o 
  -1   7   4        0.84        1.32      2.78 o 
   0   7   4      216.59      245.40      7.54 o 
   1   7   4       44.89       52.65      4.61 o 
   2   7   4        1.73       -2.01      2.85 o 
   3   7   4       37.58       41.28      5.02 o 
   4   7   4        9.40        7.80      3.73 o 
   5   7   4       69.49       78.48      8.41 o 
   6   7   4       68.87       78.65      8.61 o 
   7   7   4      274.74      222.06     30.50 o 
   8   7   4       31.45       25.68      6.39 o 
   9   7   4        3.01        8.37      8.64 o 
  10   7   4        0.19       -5.12      5.47 o 
  11   7   4       11.23       12.00      9.76 o 
 -10   8   4       81.75       96.30     10.40 o 
  -9   8   4        1.18        6.50      4.02 o 
  -8   8   4      124.55      126.74     11.92 o 
  -7   8   4       88.28       96.73      7.64 o 
  -6   8   4      110.29      103.18      6.39 o 
  -5   8   4       44.43       42.42      5.80 o 
  -4   8   4        5.09       13.69      4.61 o 
  -3   8   4       36.39       47.88      5.70 o 
  -2   8   4      200.55      196.41      8.83 o 
  -1   8   4       53.77       63.84      7.28 o 
   0   8   4      282.50      283.03      8.79 o 
   1   8   4       71.61       82.62      6.58 o 
   2   8   4        1.23       -3.22      3.22 o 
   3   8   4       93.09       98.22      7.08 o 
   4   8   4       76.85      101.74      9.83 o 
   5   8   4       24.55       31.03      6.48 o 
   6   8   4       37.69       38.74      7.73 o 
   7   8   4        0.13       -5.63      5.63 o 
   8   8   4       83.58       76.36      9.64 o 
   9   8   4       49.59       50.79      8.07 o 
  -7   9   4        2.88        0.47     13.36 o 
  -6   9   4       15.56       11.33      5.55 o 
  -5   9   4       66.55       68.76      7.37 o 
  -4   9   4        2.88       -4.46      4.46 o 
  -3   9   4       16.12       22.03      5.71 o 
  -2   9   4       75.50       86.36      7.56 o 
  -1   9   4      149.60      152.71      8.52 o 
   0   9   4      101.62      105.26      7.64 o 
   1   9   4      126.24      141.17      8.29 o 
   2   9   4       53.40       72.42      8.39 o 
   3   9   4       28.48       24.58      8.23 o 
   4   9   4       20.60       18.62      7.06 o 
   5   9   4        1.65       -2.39      6.48 o 
   6   9   4        5.08        8.91      9.18 o 
 -17   1   5       37.10       37.53      6.44 o 
 -16   1   5      166.71      175.89      9.78 o 
 -15   1   5       46.35       48.96      5.81 o 
 -14   1   5       33.39       36.85      4.40 o 
 -13   1   5      612.40      561.27     25.29 o 
 -12   1   5      113.05      108.33      5.36 o 
 -11   1   5       38.72       47.13      4.09 o 
 -10   1   5      953.32      996.23     25.66 o 
  -9   1   5        8.62        4.27      2.01 o 
  -8   1   5     1036.62     1067.34     10.40 o 
  -7   1   5        0.90       -0.87      1.28 o 
  -6   1   5     2673.66     2821.49     48.88 o 
  -5   1   5     1381.01     1328.30     15.63 o 
  -4   1   5        1.41        3.17      1.11 o 
  -3   1   5     1319.45     1350.69     13.70 o 
  -2   1   5      389.58      367.21      4.66 o 
  -1   1   5     2487.92     2490.90     37.46 o 
   0   1   5     2487.85     2498.93     32.19 o 
   1   1   5     2839.19     2812.10     60.97 o 
   2   1   5     8150.43     7893.97    136.53 o 
   3   1   5     3131.67     3222.33    155.60 o 
   4   1   5     1282.14     1341.30     48.39 o 
   5   1   5     1492.98     1517.93     35.59 o 
   6   1   5       81.60      116.56      2.94 o 
   7   1   5     1498.08     1542.61     26.69 o 
   8   1   5      835.56      802.57     13.32 o 
   9   1   5      126.37      129.86      4.96 o 
  10   1   5     2022.78     1988.50     16.05 o 
  11   1   5      119.56      126.61      6.42 o 
  12   1   5      310.28      329.90     10.17 o 
  13   1   5        1.40        1.27      4.02 o 
  14   1   5        4.31        8.10      7.02 o 
  15   1   5       27.23       14.57      8.64 o 
  16   1   5       82.98      106.73      8.49 o 
 -17   2   5        3.57       -3.41      5.12 o 
 -16   2   5       17.20       11.62      4.90 o 
 -15   2   5       42.99       61.08      7.76 o 
 -14   2   5       51.25       49.49      5.58 o 
 -13   2   5      237.44      222.57      9.08 o 
 -12   2   5        7.15        4.70      3.46 o 
 -11   2   5        3.98        1.32      2.71 o 
 -10   2   5      202.05      203.18      5.51 o 
  -9   2   5     1606.85     1619.70     13.73 o 
  -8   2   5       91.19       93.88      3.70 o 
  -7   2   5     1959.72     2057.47     38.74 o 
  -6   2   5       43.10       53.99      2.07 o 
  -5   2   5      298.12      245.99      3.68 o 
  -4   2   5      311.33      317.70      5.50 o 
  -3   2   5      201.16      256.15      3.50 o 
  -2   2   5        6.59       12.44      1.37 o 
  -1   2   5      382.23      397.51      5.83 o 
   0   2   5       94.03       85.88      2.24 o 
   1   2   5      543.73      513.04     11.87 o 
   2   2   5      557.13      523.90     10.51 o 
   3   2   5     3044.59     3300.15     73.44 o 
   4   2   5        1.35       -0.23      1.13 o 
   5   2   5     1295.17     1346.36     37.04 o 
   6   2   5      112.65      132.27      3.18 o 
   7   2   5     1183.68     1175.54     21.13 o 
   8   2   5       16.92       27.63      2.68 o 
   9   2   5        4.48        2.84      2.19 o 
  10   2   5      461.72      462.72      8.63 o 
  11   2   5      176.07      170.46      6.38 o 
  12   2   5       41.77       38.52      4.39 o 
  13   2   5      236.34      235.71      8.01 o 
  14   2   5      191.88      196.68      9.19 o 
  15   2   5       72.22       89.36      7.66 o 
  16   2   5        9.79       -0.82      4.97 o 
 -16   3   5      140.13      154.82      9.02 o 
 -15   3   5      101.64      102.88      7.55 o 
 -14   3   5        1.48       -3.89      3.89 o 
 -13   3   5      421.99      414.42     12.35 o 
 -12   3   5      127.51      129.04      6.02 o 
 -11   3   5      494.31      533.48     13.57 o 
 -10   3   5     1581.90     1502.19     18.27 o 
  -9   3   5      475.94      470.06     11.26 o 
  -8   3   5      789.25      777.90     13.46 o 
  -7   3   5      235.70      205.44      6.16 o 
  -6   3   5      367.30      361.31      7.49 o 
  -5   3   5     1052.27     1066.38     23.21 o 
  -4   3   5       32.73       37.49      2.50 o 
  -3   3   5     1007.99      990.54     29.15 o 
  -2   3   5      619.46      603.99     12.44 o 
  -1   3   5       47.16       35.10      1.99 o 
   0   3   5      142.33      139.11      3.12 o 
   1   3   5       15.47       19.93      1.78 o 
   2   3   5     1102.58     1095.50     16.17 o 
   3   3   5       93.38      131.65      4.16 o 
   4   3   5      487.92      535.82     15.58 o 
   5   3   5     1003.87      996.43     19.76 o 
   6   3   5        0.85       -1.57      1.57 o 
   7   3   5     2603.76     2532.67     79.19 o 
   8   3   5        3.54        2.84      2.28 o 
   9   3   5        9.30        6.14      3.10 o 
  10   3   5     1928.51     1844.64     44.90 o 
  11   3   5        0.40       -0.91      3.38 o 
  12   3   5      164.47      165.80      6.70 o 
  13   3   5        8.67        6.22      4.55 o 
  14   3   5       22.17       22.55      4.26 o 
  15   3   5      130.49      133.87     14.30 o 
 -15   4   5        6.85       -0.79      4.89 o 
 -14   4   5        9.58       12.18      4.86 o 
 -13   4   5       80.07       82.72      6.22 o 
 -12   4   5       55.72       59.05      5.23 o 
 -11   4   5      384.59      374.83     10.95 o 
 -10   4   5      402.96      398.85      9.71 o 
  -9   4   5     1392.32     1388.99     20.22 o 
  -8   4   5      274.97      292.11      8.88 o 
  -7   4   5       28.19       32.95      3.84 o 
  -6   4   5        0.62       -2.24      2.24 o 
  -5   4   5      519.75      531.70      9.38 o 
  -4   4   5      236.98      246.47      5.70 o 
  -3   4   5      559.47      565.91     15.25 o 
  -2   4   5      219.08      240.77      8.64 o 
  -1   4   5       60.33       55.62      1.92 o 
   0   4   5      867.27      783.37     11.99 o 
   1   4   5      116.89      128.05      3.50 o 
   2   4   5      440.70      444.02      8.60 o 
   3   4   5        5.76        8.39      1.81 o 
   4   4   5        7.75        5.22      1.82 o 
   5   4   5        0.00       -1.16      2.29 o 
   6   4   5      365.82      345.30     10.98 o 
   7   4   5      351.83      327.21     12.70 o 
   8   4   5      488.05      453.79     15.01 o 
   9   4   5      136.23      135.58      6.02 o 
  10   4   5      257.46      233.83      7.79 o 
  11   4   5      156.85      146.75      7.19 o 
  12   4   5        9.94       10.49      4.56 o 
  13   4   5       23.17       23.44      5.29 o 
  14   4   5        8.04        5.04      5.44 o 
  15   4   5       14.59       -8.37      8.37 o 
 -15   5   5      143.35      158.70     15.92 o 
 -14   5   5        2.79       -3.80      3.80 o 
 -13   5   5      213.07      231.48      9.31 o 
 -12   5   5      116.47      116.85      6.51 o 
 -11   5   5      125.57      121.62      6.45 o 
 -10   5   5      363.53      352.38      9.71 o 
  -9   5   5      205.98      199.07      7.29 o 
  -8   5   5     1859.97     1783.95     50.89 o 
  -7   5   5      390.36      408.28      9.51 o 
  -6   5   5      783.78      740.98     24.11 o 
  -5   5   5      392.06      354.65     12.78 o 
  -4   5   5      439.34      464.72     12.35 o 
  -3   5   5      895.21      871.96     27.93 o 
  -2   5   5       49.26       56.65      4.11 o 
  -1   5   5        1.78        0.70      2.01 o 
   0   5   5     1886.29     1798.36     32.23 o 
   1   5   5      242.95      260.38      5.91 o 
   2   5   5       74.82       75.08      3.76 o 
   3   5   5       35.55       38.90      2.82 o 
   4   5   5      186.00      167.04      4.59 o 
   5   5   5      237.09      213.28      6.13 o 
   6   5   5      228.47      225.50      6.89 o 
   7   5   5       61.75       71.24      5.22 o 
   8   5   5      122.27      110.77      6.69 o 
   9   5   5        1.57       -3.32      3.32 o 
  10   5   5        0.34       -3.63      3.63 o 
  11   5   5      108.32      114.36      7.63 o 
  12   5   5      336.86      329.49     11.78 o 
  13   5   5       67.74       80.76      7.63 o 
  14   5   5       52.59       41.17      6.50 o 
 -13   6   5       45.77       47.36      5.72 o 
 -12   6   5        4.91       -1.25      3.74 o 
 -11   6   5      304.05      301.73     17.10 o 
 -10   6   5      116.35      113.05      6.58 o 
  -9   6   5      530.65      548.67     16.24 o 
  -8   6   5        3.32       -0.48      2.86 o 
  -7   6   5      216.10      214.18      7.58 o 
  -6   6   5       78.79       83.50      5.28 o 
  -5   6   5      117.09      102.87      6.47 o 
  -4   6   5       18.71       19.67      3.59 o 
  -3   6   5       42.53       40.46      4.17 o 
  -2   6   5       34.67       36.99      3.83 o 
  -1   6   5        1.70        1.17      2.53 o 
   0   6   5     2009.19     1870.19     32.37 o 
   1   6   5      521.19      531.13     13.09 o 
   2   6   5      120.52      117.17      4.59 o 
   3   6   5      497.23      484.66      8.40 o 
   4   6   5       64.55       67.31      5.48 o 
   5   6   5       58.91       51.59      8.37 o 
   6   6   5       29.52       20.02      5.72 o 
   7   6   5      202.31      198.71     10.67 o 
   8   6   5       19.84       16.32      4.51 o 
   9   6   5       72.33       77.86      7.11 o 
  10   6   5      130.86      123.85      7.92 o 
  11   6   5      186.58      173.89     10.41 o 
  12   6   5        7.61        9.72      5.35 o 
 -12   7   5        6.53        4.22      5.49 o 
 -11   7   5       32.25       34.57      5.20 o 
 -10   7   5        0.18       -3.80      3.80 o 
  -9   7   5       43.99       51.68      5.47 o 
  -8   7   5      114.29      101.45      6.75 o 
  -7   7   5       54.01       48.93      5.84 o 
  -6   7   5        7.36        2.96      3.43 o 
  -5   7   5      155.77      132.47      6.43 o 
  -4   7   5        0.25       -2.81      2.81 o 
  -3   7   5      517.40      480.58     18.14 o 
  -2   7   5       17.37       18.69      3.45 o 
  -1   7   5        1.63        2.35      2.74 o 
   0   7   5      507.67      532.37     15.87 o 
   1   7   5      142.90      137.74      6.13 o 
   2   7   5      115.66      132.70      6.01 o 
   3   7   5      379.94      392.56     11.20 o 
   4   7   5        0.03       -1.17      3.91 o 
   5   7   5      869.64      831.23     29.15 o 
   6   7   5       44.96       53.20      7.82 o 
   7   7   5      131.94      143.90     17.27 o 
   8   7   5       33.36       39.47     15.52 o 
   9   7   5       44.18       43.85      7.63 o 
  10   7   5        3.63        4.89      9.31 o 
  11   7   5        0.95       -8.10      8.10 o 
  -9   8   5       44.54       67.23      6.54 o 
  -8   8   5       33.96       33.96      5.15 o 
  -7   8   5        4.19        2.30      3.91 o 
  -6   8   5       40.16       32.31      9.39 o 
  -5   8   5        0.28        0.21      3.43 o 
  -4   8   5       55.12       71.55     11.76 o 
  -3   8   5      114.29      124.66      7.36 o 
  -2   8   5      273.18      283.91     10.41 o 
  -1   8   5        0.57        1.10      3.89 o 
   0   8   5      583.08      601.67     12.43 o 
   1   8   5      682.66      676.88     13.06 o 
   2   8   5        3.44        1.28      8.22 o 
   3   8   5       62.93       69.34      8.53 o 
   4   8   5      113.30      110.74      9.33 o 
   5   8   5        5.42       -4.90      6.07 o 
   6   8   5      182.70      163.51     11.06 o 
   7   8   5      108.67      115.88     10.09 o 
   8   8   5       11.31       12.01      7.02 o 
   9   8   5       29.07       32.12     11.61 o 
  -6   9   5       58.20       68.11      8.78 o 
  -5   9   5       66.26       67.11     12.77 o 
  -4   9   5       37.07       25.36      8.08 o 
  -3   9   5       43.47       46.03      6.25 o 
  -2   9   5        2.20       -1.14      4.61 o 
  -1   9   5        9.88        9.81     10.20 o 
   0   9   5        8.84        7.53      7.56 o 
   1   9   5       78.03       95.00     13.49 o 
   2   9   5      417.81      443.23     16.74 o 
   3   9   5      109.49      113.95     10.39 o 
   4   9   5      174.32      174.65     11.73 o 
   5   9   5       38.14       30.24     10.53 o 
 -17   0   6      109.41       66.39     13.49 o 
 -16   0   6       57.13       55.72      8.02 o 
 -15   0   6       66.22       81.11      8.64 o 
 -14   0   6        0.00       -3.73      6.75 o 
 -13   0   6      149.43      181.62      9.72 o 
 -12   0   6      123.52      109.88      7.61 o 
 -11   0   6      230.73      212.15      9.41 o 
 -10   0   6     3810.49     3834.36     48.85 o 
  -9   0   6      913.54      943.47     17.18 o 
  -8   0   6     1184.97     1225.94     13.75 o 
  -7   0   6     2475.46     2539.67     33.33 o 
  -6   0   6        3.07        1.69      1.80 o 
  -5   0   6     7120.29     7191.92     96.65 o 
  -4   0   6     3259.40     3371.66     26.06 o 
  -3   0   6     2606.38     3001.25     56.92 o 
  -2   0   6      287.15      313.30     13.82 o 
  -1   0   6        0.23       -1.37      1.37 o 
   0   0   6      163.82      147.06      3.73 o 
   1   0   6      136.06      155.06      3.85 o 
   2   0   6      962.93     1052.98     28.53 o 
   3   0   6     1954.31     1837.58     59.72 o 
   4   0   6     1097.50      920.10     30.96 o 
   5   0   6      588.01      527.50     10.52 o 
   6   0   6        0.00       -1.80      1.80 o 
   7   0   6     1045.10     1025.37     41.70 o 
   8   0   6       37.27       34.83      5.11 o 
   9   0   6      917.96      913.76     31.98 o 
  10   0   6     1446.59     1452.31     48.04 o 
  11   0   6      328.18      328.00     17.00 o 
  12   0   6      526.99      538.98     23.75 o 
  13   0   6       20.16       -1.62      7.29 o 
  14   0   6        6.97       18.89      8.10 o 
  15   0   6      214.53      222.12     17.81 o 
  16   0   6        2.98       -8.91      8.91 o 
 -17   1   6        0.19       -4.81      4.81 o 
 -16   1   6       80.53       96.76      7.48 o 
 -15   1   6        0.11       -3.91      4.04 o 
 -14   1   6       10.11        8.17      5.81 o 
 -13   1   6       17.98        5.95      3.63 o 
 -12   1   6      356.04      340.70      8.72 o 
 -11   1   6        9.30        3.51      2.63 o 
 -10   1   6      211.50      216.62      6.44 o 
  -9   1   6       31.67       33.22      2.92 o 
  -8   1   6       66.20       75.20      3.49 o 
  -7   1   6       57.66       61.72      2.60 o 
  -6   1   6       44.44       63.04      2.45 o 
  -5   1   6       34.57       37.62      2.09 o 
  -4   1   6      305.78      329.48      4.47 o 
  -3   1   6      123.82      150.10      3.01 o 
  -2   1   6      260.39      299.93      3.96 o 
  -1   1   6       80.16       78.97      2.32 o 
   0   1   6       34.86       37.45      1.76 o 
   1   1   6     3334.05     3515.26     94.39 o 
   2   1   6     1190.10     1237.21     13.52 o 
   3   1   6      160.37      152.87      3.41 o 
   4   1   6      812.27      861.42     39.60 o 
   5   1   6      728.57      773.81     14.66 o 
   6   1   6      393.13      398.70      7.13 o 
   7   1   6        0.21       -1.69      1.69 o 
   8   1   6       77.85       76.54      3.45 o 
   9   1   6      202.79      205.68      5.79 o 
  10   1   6        3.72        1.05      2.76 o 
  11   1   6        0.40       -0.99      3.35 o 
  12   1   6      430.31      428.53     15.74 o 
  13   1   6        5.98        4.92      7.65 o 
  14   1   6        0.18       -1.77      4.20 o 
  15   1   6        4.44        2.98      4.26 o 
  16   1   6       16.35       20.60      5.61 o 
 -16   2   6        0.02       -1.65      4.34 o 
 -15   2   6        9.25        4.32      4.15 o 
 -14   2   6       66.12       71.15      6.38 o 
 -13   2   6        0.48       -3.47      3.47 o 
 -12   2   6        0.70       -2.91      2.91 o 
 -11   2   6       16.93       11.32      3.07 o 
 -10   2   6      835.51      828.00     12.74 o 
  -9   2   6       57.89       60.58      3.70 o 
  -8   2   6     1082.37     1098.21     18.49 o 
  -7   2   6      346.58      332.89      5.98 o 
  -6   2   6       37.27       19.70      2.78 o 
  -5   2   6     1761.25     1686.57     29.83 o 
  -4   2   6       14.59       11.65      1.45 o 
  -3   2   6      982.09     1183.72     18.24 o 
  -2   2   6       70.63       71.54      2.34 o 
  -1   2   6      225.40      235.18      6.22 o 
   0   2   6     7648.13     7714.19    139.51 o 
   1   2   6      895.58      908.70     17.85 o 
   2   2   6     1001.81     1035.91     14.81 o 
   3   2   6      319.37      325.40      5.65 o 
   4   2   6       36.74       63.67      2.24 o 
   5   2   6     2165.15     2094.17     65.15 o 
   6   2   6       24.89       41.72      3.13 o 
   7   2   6      580.36      576.00     17.72 o 
   8   2   6      329.46      311.90      6.09 o 
   9   2   6       52.56       59.93      3.66 o 
  10   2   6     2722.37     2614.42     57.26 o 
  11   2   6       73.90       79.71      5.24 o 
  12   2   6      332.77      341.38      9.34 o 
  13   2   6        7.92       10.67      4.25 o 
  14   2   6      111.34      112.60      8.44 o 
  15   2   6      130.42      128.12      7.97 o 
 -16   3   6       58.90       69.96      7.51 o 
 -15   3   6        0.29       -4.11      4.11 o 
 -14   3   6        6.88        7.84      6.17 o 
 -13   3   6       91.34       85.91      6.94 o 
 -12   3   6      114.75      137.38      6.26 o 
 -11   3   6       67.24       77.07      5.39 o 
 -10   3   6      108.93       97.06      5.33 o 
  -9   3   6       44.58       48.52      4.30 o 
  -8   3   6       80.51       77.23      4.54 o 
  -7   3   6      699.62      699.53     15.90 o 
  -6   3   6       24.00       14.14      2.88 o 
  -5   3   6      366.53      377.61     10.21 o 
  -4   3   6      325.92      375.90      6.92 o 
  -3   3   6      341.49      385.37     11.68 o 
  -2   3   6      725.73      797.21     10.07 o 
  -1   3   6       34.47       56.41      2.42 o 
   0   3   6     3579.24     3665.58     78.23 o 
   1   3   6      287.49      296.51      6.37 o 
   2   3   6      295.35      292.27      4.53 o 
   3   3   6      507.08      512.60      7.15 o 
   4   3   6      937.33     1030.62     26.85 o 
   5   3   6      295.70      304.38     10.16 o 
   6   3   6       82.03       81.70      3.99 o 
   7   3   6        4.58       -1.95      2.91 o 
   8   3   6       35.04       38.82      3.49 o 
   9   3   6      167.61      160.05      6.37 o 
  10   3   6       18.71       14.75      3.54 o 
  11   3   6      109.30      110.56      5.90 o 
  12   3   6       31.45       26.62      5.15 o 
  13   3   6      139.30      137.22      6.83 o 
  14   3   6        1.49       -4.56      4.56 o 
  15   3   6       15.27       14.57      5.77 o 
 -15   4   6      189.13      191.72     12.57 o 
 -14   4   6      172.24      159.46      8.72 o 
 -13   4   6        1.72       -3.61      4.71 o 
 -12   4   6      306.66      304.20      9.24 o 
 -11   4   6      488.94      471.98     10.99 o 
 -10   4   6      435.95      432.16     10.12 o 
  -9   4   6      224.33      205.45      7.18 o 
  -8   4   6       47.95       47.47      6.27 o 
  -7   4   6       78.61       70.31      4.55 o 
  -6   4   6      277.46      253.88      7.15 o 
  -5   4   6      441.59      406.20     14.69 o 
  -4   4   6       23.68        8.81      2.22 o 
  -3   4   6      197.26      172.09      4.74 o 
  -2   4   6      462.13      415.69     13.69 o 
  -1   4   6      214.31      207.38      8.30 o 
   0   4   6     2105.80     1944.34     24.94 o 
   1   4   6       74.95       61.91      2.76 o 
   2   4   6      249.10      235.85      6.03 o 
   3   4   6      199.52      205.45      4.38 o 
   4   4   6        1.83       -1.48      1.67 o 
   5   4   6      746.09      705.04     16.82 o 
   6   4   6       43.99       45.27      3.63 o 
   7   4   6        0.21       -2.21      2.21 o 
   8   4   6       41.65       56.11      4.68 o 
   9   4   6      213.45      210.33      7.35 o 
  10   4   6      342.91      347.86     14.62 o 
  11   4   6        2.46        0.64      3.51 o 
  12   4   6       41.91       49.61     10.67 o 
  13   4   6      372.51      385.38     15.51 o 
  14   4   6       74.61       74.42      9.31 o 
 -14   5   6       17.00       12.70      4.65 o 
 -13   5   6        2.54       -3.22      3.79 o 
 -12   5   6        8.09        8.58      3.95 o 
 -11   5   6        4.97       -3.43      3.43 o 
 -10   5   6       20.70       21.59      4.01 o 
  -9   5   6      220.03      205.37      7.62 o 
  -8   5   6        1.94        4.27      3.01 o 
  -7   5   6      998.98      933.01     14.69 o 
  -6   5   6      309.65      261.40      7.72 o 
  -5   5   6       57.59       58.89      4.63 o 
  -4   5   6       32.15       35.18      4.04 o 
  -3   5   6       14.71        9.03      2.47 o 
  -2   5   6       46.92       43.78      3.44 o 
  -1   5   6        2.08        3.80      6.32 o 
   0   5   6      524.16      550.90     18.71 o 
   1   5   6       17.38       34.39      3.13 o 
   2   5   6      461.96      481.64     10.30 o 
   3   5   6      220.93      193.61      5.26 o 
   4   5   6      164.20      170.51      5.28 o 
   5   5   6      106.78      110.78      4.59 o 
   6   5   6      149.71      130.38      4.98 o 
   7   5   6        4.65       -0.38      3.31 o 
   8   5   6        3.14       -1.51      3.20 o 
   9   5   6      174.69      186.31     14.10 o 
  10   5   6       83.84       75.08      7.06 o 
  11   5   6       38.81       28.83      5.70 o 
  12   5   6       23.82       22.80      5.89 o 
  13   5   6      157.91      176.82     11.62 o 
 -13   6   6       59.17       69.82      6.53 o 
 -12   6   6        1.59        6.54      4.11 o 
 -11   6   6      204.33      225.71      8.76 o 
 -10   6   6      508.18      507.13     19.09 o 
  -9   6   6        5.79        2.49      4.32 o 
  -8   6   6       51.76       61.25      5.26 o 
  -7   6   6        0.55       -1.19      3.10 o 
  -6   6   6        2.71        2.37      3.22 o 
  -5   6   6      152.44      157.04      6.48 o 
  -4   6   6       15.28       22.74      5.53 o 
  -3   6   6      641.72      593.68     21.72 o 
  -2   6   6      518.89      516.89     32.06 o 
  -1   6   6       59.42       60.44      4.11 o 
   0   6   6     1256.40     1241.06     15.95 o 
   1   6   6      259.96      270.07      6.57 o 
   2   6   6      159.08      178.29      5.51 o 
   3   6   6        3.98        1.52      2.72 o 
   4   6   6        9.59        4.69      4.48 o 
   5   6   6      446.00      453.65     37.38 o 
   6   6   6       17.16        5.81     11.88 o 
   7   6   6        2.49       -4.65      4.65 o 
   8   6   6        1.16       -3.66      3.72 o 
   9   6   6      456.70      424.69     30.94 o 
  10   6   6      288.79      281.43     15.73 o 
  11   6   6        5.42       11.50      5.34 o 
  12   6   6      220.57      197.40     10.12 o 
 -11   7   6        0.19       -0.88      4.89 o 
 -10   7   6       24.85       24.43      6.74 o 
  -9   7   6       68.27       80.02      7.17 o 
  -8   7   6       15.86       12.63      4.08 o 
  -7   7   6      141.72      146.59      8.14 o 
  -6   7   6      341.61      328.65     15.11 o 
  -5   7   6        0.01       -3.23      3.23 o 
  -4   7   6      104.77       97.18      5.86 o 
  -3   7   6        8.88        8.57      3.72 o 
  -2   7   6        6.75        0.83      3.97 o 
  -1   7   6        6.59        3.05      2.93 o 
   0   7   6      564.47      565.70      9.91 o 
   1   7   6      164.17      156.13      6.41 o 
   2   7   6       63.76       86.75      6.62 o 
   3   7   6       66.16       72.69      6.85 o 
   4   7   6      133.50      147.54      9.71 o 
   5   7   6       20.83       17.69      6.22 o 
   6   7   6      198.25      186.20     14.71 o 
   7   7   6        9.33       10.75      5.63 o 
   8   7   6      255.36      277.37     35.22 o 
   9   7   6       87.74      116.64     10.28 o 
  10   7   6       13.62       19.48      6.96 o 
  -9   8   6       72.69       80.57     12.47 o 
  -8   8   6       34.49       28.07      5.11 o 
  -7   8   6        4.74        4.40      4.14 o 
  -6   8   6       58.88       70.54     10.25 o 
  -5   8   6       62.87       71.65      6.00 o 
  -4   8   6       16.97       14.31      6.50 o 
  -3   8   6      100.49      115.88      7.47 o 
  -2   8   6      120.99      104.55      6.77 o 
  -1   8   6      350.94      358.96     13.61 o 
   0   8   6      650.75      674.13     15.34 o 
   1   8   6       54.83       53.23      7.37 o 
   2   8   6       90.76       95.12      8.82 o 
   3   8   6       62.66       55.06     11.34 o 
   4   8   6        1.01       -5.05      5.05 o 
   5   8   6       15.65       11.25      7.42 o 
   6   8   6        3.92        0.55      5.63 o 
   7   8   6       46.71       43.76      8.10 o 
   8   8   6      209.48      230.07     13.15 o 
  -5   9   6       25.17       20.75      6.42 o 
  -4   9   6       14.11        8.01      6.09 o 
  -3   9   6       13.35       17.72      5.40 o 
  -2   9   6       22.91       25.54      7.15 o 
  -1   9   6       67.45       85.68      8.86 o 
   0   9   6       40.67       38.26      7.14 o 
   1   9   6        3.67       -5.69      5.69 o 
   2   9   6      132.19      126.98     10.02 o 
   3   9   6       23.25       27.04      7.24 o 
   4   9   6       41.36       39.47      9.18 o 
 -17   1   7       74.99      110.12     14.84 o 
 -16   1   7       55.88       56.78      6.56 o 
 -15   1   7       38.68       47.06      5.97 o 
 -14   1   7        0.22       -3.07      3.73 o 
 -13   1   7      674.90      665.85     15.09 o 
 -12   1   7        1.09        2.06      2.64 o 
 -11   1   7      507.79      503.59     10.00 o 
 -10   1   7        8.53        8.80      2.61 o 
  -9   1   7     1795.60     1787.38     18.15 o 
  -8   1   7       96.19       91.70      4.20 o 
  -7   1   7        5.73        4.47      1.54 o 
  -6   1   7        0.53        0.29      1.40 o 
  -5   1   7      980.74      982.19      9.25 o 
  -4   1   7        2.23        4.80      1.41 o 
  -3   1   7     2529.30     2550.24     45.24 o 
  -2   1   7     3285.03     3451.52     59.85 o 
  -1   1   7     2319.98     2294.51     29.75 o 
   0   1   7       14.10       24.76      1.70 o 
   1   1   7      190.35      233.28      4.39 o 
   2   1   7     1829.33     1900.07     28.47 o 
   3   1   7     1843.61     1997.21     36.13 o 
   4   1   7      881.64      863.35     14.22 o 
   5   1   7      101.29       99.48      3.34 o 
   6   1   7      899.15      855.15     25.33 o 
   7   1   7     1972.41     1807.64     47.23 o 
   8   1   7       62.95       68.45      3.99 o 
   9   1   7        0.09       -2.21      2.21 o 
  10   1   7     1568.92     1567.34     23.69 o 
  11   1   7       65.48       76.80      5.38 o 
  12   1   7       46.86       49.32      5.03 o 
  13   1   7       10.58        9.94      4.72 o 
  14   1   7        1.04       -1.17      4.30 o 
  15   1   7      138.38      126.94      8.47 o 
 -16   2   7       33.12       32.31     11.40 o 
 -15   2   7        2.54        1.94      4.08 o 
 -14   2   7       68.26       78.44      7.06 o 
 -13   2   7        2.29       -2.83      3.15 o 
 -12   2   7      167.77      160.56      7.74 o 
 -11   2   7      137.58      145.21      7.26 o 
 -10   2   7       32.09       34.98      3.96 o 
  -9   2   7      388.71      383.10      8.59 o 
  -8   2   7       22.99       31.90      2.86 o 
  -7   2   7        3.06       -1.00      1.71 o 
  -6   2   7       25.52       29.83      2.52 o 
  -5   2   7       93.46      106.93      3.15 o 
  -4   2   7      275.02      273.48      4.31 o 
  -3   2   7       67.40       91.29      2.73 o 
  -2   2   7      368.17      423.08      5.45 o 
  -1   2   7     2004.14     2096.34     47.33 o 
   0   2   7     1926.52     1910.86     27.99 o 
   1   2   7     1099.58     1103.18     36.37 o 
   2   2   7      314.34      323.25      4.98 o 
   3   2   7        7.98       13.83      1.91 o 
   4   2   7       38.72       46.54      3.13 o 
   5   2   7       39.61       49.87      3.29 o 
   6   2   7      178.03      167.62      4.97 o 
   7   2   7        0.53       -1.25      2.14 o 
   8   2   7      249.87      270.46     12.06 o 
   9   2   7      368.34      351.62      8.25 o 
  10   2   7       28.43       33.98      4.26 o 
  11   2   7       23.60       30.83      4.04 o 
  12   2   7       57.32       65.03      5.54 o 
  13   2   7       65.76       70.27      7.33 o 
  14   2   7        9.04       -0.71      4.62 o 
  15   2   7        0.18       -1.42      4.99 o 
 -16   3   7       68.99       70.78      8.96 o 
 -15   3   7      115.11      123.46      8.07 o 
 -14   3   7        0.29       -4.81      4.81 o 
 -13   3   7       48.83       56.13      6.22 o 
 -12   3   7       63.60       62.72      5.02 o 
 -11   3   7      716.11      717.22     14.71 o 
 -10   3   7      232.21      234.07      7.52 o 
  -9   3   7      144.54      135.33      5.85 o 
  -8   3   7      367.28      357.55     12.41 o 
  -7   3   7      187.35      191.09      6.23 o 
  -6   3   7        7.64       11.23      2.83 o 
  -5   3   7      775.28      799.88     13.50 o 
  -4   3   7       20.31       27.31      2.51 o 
  -3   3   7     3675.68     3758.90     41.76 o 
  -2   3   7      350.45      391.96      6.99 o 
  -1   3   7      185.15      186.22      3.80 o 
   0   3   7       61.22       67.90      2.75 o 
   1   3   7       32.64       42.98      2.25 o 
   2   3   7      688.77      644.91      8.52 o 
   3   3   7      289.32      293.95      5.83 o 
   4   3   7      168.50      163.16      4.77 o 
   5   3   7      777.14      716.08     23.07 o 
   6   3   7       13.21       11.70      2.62 o 
   7   3   7      901.95      793.74     28.18 o 
   8   3   7       40.27       42.98      3.71 o 
   9   3   7      595.62      587.66     28.14 o 
  10   3   7       64.18       74.53      6.38 o 
  11   3   7       28.00       15.73      4.57 o 
  12   3   7      248.28      276.23     13.52 o 
  13   3   7      219.20      222.59      9.63 o 
  14   3   7      146.51      168.69      8.97 o 
  15   3   7        6.60        6.21     10.26 o 
 -15   4   7       14.56       13.86      8.67 o 
 -14   4   7        0.05       -4.38      4.38 o 
 -13   4   7        2.81       -3.64      3.69 o 
 -12   4   7       27.72       26.84      4.41 o 
 -11   4   7       18.36       28.48      4.01 o 
 -10   4   7       43.09       40.10      4.36 o 
  -9   4   7        0.86       -2.69      2.69 o 
  -8   4   7      261.29      245.05      8.53 o 
  -7   4   7       64.96       79.23      4.85 o 
  -6   4   7        0.48       -1.39      2.53 o 
  -5   4   7      349.13      356.94      8.19 o 
  -4   4   7      355.23      388.83     10.04 o 
  -3   4   7        2.48        2.14      1.96 o 
  -2   4   7      367.09      377.55      8.91 o 
  -1   4   7        7.67        5.51      2.23 o 
   0   4   7        3.10       -0.21      1.44 o 
   1   4   7       37.52       31.03      2.21 o 
   2   4   7      172.54      182.82      4.26 o 
   3   4   7       56.76       78.50      3.83 o 
   4   4   7      331.91      315.19      7.69 o 
   5   4   7        7.05        8.53      2.61 o 
   6   4   7      393.59      375.25     11.91 o 
   7   4   7      296.88      268.12      6.65 o 
   8   4   7      136.21      135.94      6.10 o 
   9   4   7       35.23       37.08      5.57 o 
  10   4   7      330.90      319.52     14.38 o 
  11   4   7        2.73        0.31      6.03 o 
  12   4   7        4.38       15.17      4.71 o 
  13   4   7        8.37        9.08      6.97 o 
  14   4   7        3.19       11.50      6.80 o 
 -14   5   7       32.54       34.45      8.37 o 
 -13   5   7       30.01       32.35      5.17 o 
 -12   5   7      369.73      397.12     11.76 o 
 -11   5   7        3.24        0.28      3.39 o 
 -10   5   7       11.94       10.20      3.66 o 
  -9   5   7       84.12       84.44      5.79 o 
  -8   5   7       54.80       66.85      5.21 o 
  -7   5   7        2.35        1.61      2.97 o 
  -6   5   7     1085.19      998.40     15.33 o 
  -5   5   7        8.36        3.75      2.72 o 
  -4   5   7       12.64        7.68      2.87 o 
  -3   5   7      540.64      512.67     16.55 o 
  -2   5   7      208.12      199.62      7.60 o 
  -1   5   7      988.98      947.33     31.12 o 
   0   5   7       30.77       34.59      3.25 o 
   1   5   7      255.15      220.99      5.69 o 
   2   5   7     1080.22     1067.09     19.05 o 
   3   5   7       18.43       26.17      3.50 o 
   4   5   7        4.83        5.74      3.22 o 
   5   5   7       16.31       19.12      3.29 o 
   6   5   7        4.79        0.01      2.46 o 
   7   5   7      461.87      424.89     14.61 o 
   8   5   7      248.25      232.70      7.65 o 
   9   5   7      208.49      199.92      8.65 o 
  10   5   7       61.91       72.83      7.24 o 
  11   5   7        6.48       -2.26      5.83 o 
  12   5   7       53.12       55.83      7.82 o 
  13   5   7       21.68       19.88      7.63 o 
 -13   6   7       14.20        7.10      5.78 o 
 -12   6   7      106.76      129.23      7.26 o 
 -11   6   7        9.26        9.19      7.60 o 
 -10   6   7       83.23       93.17      6.67 o 
  -9   6   7      146.01      152.71      7.25 o 
  -8   6   7       18.88       14.47      3.96 o 
  -7   6   7       11.02        9.18      3.93 o 
  -6   6   7      118.31       89.73      5.50 o 
  -5   6   7       63.87       69.22      7.36 o 
  -4   6   7       35.82       31.56      3.93 o 
  -3   6   7        9.14        4.75      3.04 o 
  -2   6   7      198.45      190.27      6.70 o 
  -1   6   7      510.52      515.46      9.64 o 
   0   6   7       40.68       41.29      3.69 o 
   1   6   7      197.73      169.37      6.81 o 
   2   6   7        1.38       -2.39      2.59 o 
   3   6   7        8.46        7.76      3.06 o 
   4   6   7       21.52       23.95      3.79 o 
   5   6   7        1.27       -2.74      2.74 o 
   6   6   7       26.62       13.69      5.44 o 
   7   6   7       32.90       26.62      6.29 o 
   8   6   7        0.60       -4.84      4.84 o 
   9   6   7        8.67        5.74      4.38 o 
  10   6   7       52.66       42.64      6.18 o 
  11   6   7       55.44       58.91      7.14 o 
  12   6   7       81.83       93.92     15.11 o 
 -11   7   7        0.29       -4.34      5.23 o 
 -10   7   7       23.45       18.57      4.86 o 
  -9   7   7        0.00       -4.99      4.99 o 
  -8   7   7        0.07       -3.42      3.42 o 
  -7   7   7       87.56      105.46      8.36 o 
  -6   7   7      228.27      219.64     10.57 o 
  -5   7   7      166.54      151.83      7.63 o 
  -4   7   7        0.00       -2.97      2.97 o 
  -3   7   7      453.08      462.73     18.78 o 
  -2   7   7       10.09        4.65      3.10 o 
  -1   7   7      111.85      119.99      5.94 o 
   0   7   7       82.07       87.69      5.72 o 
   1   7   7       24.33       29.44      4.16 o 
   2   7   7      224.01      223.89      8.83 o 
   3   7   7      143.18      152.27      7.65 o 
   4   7   7       26.75       31.44      6.39 o 
   5   7   7      176.49      176.31     10.49 o 
   6   7   7        9.65        3.22      5.12 o 
   7   7   7      286.33      289.85     13.74 o 
   8   7   7        9.87        1.17     11.61 o 
   9   7   7       94.01      103.50     10.53 o 
  10   7   7       93.76      118.75     14.84 o 
  -9   8   7       15.78       12.17     13.76 o 
  -8   8   7       21.57       20.57      4.85 o 
  -7   8   7       15.91        9.48      4.55 o 
  -6   8   7        3.98       -3.30      3.77 o 
  -5   8   7       36.32       39.62      4.94 o 
  -4   8   7      137.35      132.17      6.81 o 
  -3   8   7        6.50       -2.69      3.44 o 
  -2   8   7      194.25      225.01     12.09 o 
  -1   8   7      632.47      629.28     19.26 o 
   0   8   7        1.69        0.27      8.77 o 
   1   8   7      426.11      414.24     18.69 o 
   2   8   7      224.37      243.42      9.96 o 
   3   8   7        5.91        5.94      5.53 o 
   4   8   7       61.48       57.53      8.75 o 
   5   8   7       18.67       12.70      5.99 o 
   6   8   7        6.59       28.44      6.87 o 
   7   8   7       31.82       19.25      7.54 o 
  -5   9   7       37.43       29.96     10.53 o 
  -4   9   7       50.70       53.24     10.66 o 
  -3   9   7       76.07       88.21     14.30 o 
  -2   9   7      131.69      121.74     10.97 o 
  -1   9   7        0.50        3.67      6.75 o 
   0   9   7       29.36       32.65      7.35 o 
   1   9   7       66.84       69.61     19.84 o 
   2   9   7        0.06       -0.90      5.72 o 
   3   9   7       18.43       28.40      7.14 o 
 -16   0   8      207.64      252.62     19.16 o 
 -15   0   8      325.13      361.66     21.59 o 
 -14   0   8       80.30       88.21      8.10 o 
 -13   0   8      284.61      289.57     12.37 o 
 -12   0   8       14.02       10.87      4.27 o 
 -11   0   8        7.17        1.74      3.99 o 
 -10   0   8     1030.13     1025.05     26.18 o 
  -9   0   8     1318.10     1313.60     31.31 o 
  -8   0   8      698.59      682.17     11.08 o 
  -7   0   8      189.09      199.31      6.21 o 
  -6   0   8      964.72     1028.23     29.06 o 
  -5   0   8      192.91      189.74      5.71 o 
  -4   0   8      754.43      838.62     10.80 o 
  -3   0   8     1756.65     1793.17     30.34 o 
  -2   0   8      956.30     1082.25     34.10 o 
  -1   0   8      789.37      773.83     20.24 o 
   0   0   8      244.26      237.12      5.24 o 
   1   0   8      216.97      224.34      4.82 o 
   2   0   8     2876.21     2965.73     83.24 o 
   3   0   8      334.52      387.01     10.81 o 
   4   0   8     4985.20     5118.00     73.68 o 
   5   0   8        0.52        6.41      2.69 o 
   6   0   8      138.07      128.97      6.13 o 
   7   0   8      261.89      245.41      8.04 o 
   8   0   8       35.81       25.58      5.33 o 
   9   0   8       37.40       44.07      4.86 o 
  10   0   8     1048.00     1011.96     33.05 o 
  11   0   8      189.50      165.42     12.22 o 
  12   0   8     1042.29     1013.47     49.31 o 
  13   0   8       17.76       16.94      6.01 o 
  14   0   8      109.14      118.24     10.37 o 
  15   0   8       25.09       27.36      7.15 o 
 -16   1   8        0.98       -5.88      5.88 o 
 -15   1   8       10.00       13.58      4.56 o 
 -14   1   8       57.29       67.73      6.31 o 
 -13   1   8      110.30      105.59      6.59 o 
 -12   1   8        5.96        5.15      4.70 o 
 -11   1   8       50.58       62.01      4.72 o 
 -10   1   8     1784.31     1747.73     27.42 o 
  -9   1   8        3.12        3.60      2.17 o 
  -8   1   8      226.55      225.53      5.44 o 
  -7   1   8      387.53      417.14      6.59 o 
  -6   1   8      207.94      207.98      4.27 o 
  -5   1   8      309.48      287.25      4.98 o 
  -4   1   8      265.01      285.75      6.06 o 
  -3   1   8      137.96      172.75      3.74 o 
  -2   1   8      923.01      971.35     18.41 o 
  -1   1   8        0.13       -0.90      1.13 o 
   0   1   8      688.94      769.00      8.60 o 
   1   1   8        0.09       -0.13      1.00 o 
   2   1   8      319.83      344.36      5.57 o 
   3   1   8        6.86        3.67      1.73 o 
   4   1   8       56.11       72.49      3.06 o 
   5   1   8        4.52        1.68      1.90 o 
   6   1   8        3.09        0.21      2.19 o 
   7   1   8        6.10        2.45      2.07 o 
   8   1   8      519.17      520.27      8.27 o 
   9   1   8      267.98      274.54      7.70 o 
  10   1   8        5.45        0.68      2.84 o 
  11   1   8       28.72       27.86      5.05 o 
  12   1   8        0.10       -3.23      3.23 o 
  13   1   8        7.82       -1.76      4.45 o 
  14   1   8       10.10        6.80      6.20 o 
  15   1   8       17.59       16.39      7.22 o 
 -16   2   8      171.77      197.81     12.09 o 
 -15   2   8       15.40       13.40      4.88 o 
 -14   2   8        8.41       -0.85      4.09 o 
 -13   2   8      366.40      373.14     11.89 o 
 -12   2   8       29.54       33.20      5.85 o 
 -11   2   8      250.33      230.78      8.82 o 
 -10   2   8     1685.99     1691.17     43.17 o 
  -9   2   8     2261.60     2207.26     43.83 o 
  -8   2   8     1336.00     1268.34     14.76 o 
  -7   2   8      367.03      364.98      8.62 o 
  -6   2   8       43.10       55.85      2.71 o 
  -5   2   8     1246.70     1271.85     19.53 o 
  -4   2   8       12.34       18.34      1.96 o 
  -3   2   8      872.86      806.45     12.09 o 
  -2   2   8      109.48      115.81      3.22 o 
  -1   2   8      604.22      605.88      8.01 o 
   0   2   8     4898.39     4919.15     94.83 o 
   1   2   8      545.51      555.50     23.64 o 
   2   2   8     5795.99     5664.95    145.85 o 
   3   2   8      116.56      137.65      3.81 o 
   4   2   8     1612.84     1667.86     22.45 o 
   5   2   8      452.74      432.11     12.15 o 
   6   2   8        0.22       -2.32      2.32 o 
   7   2   8      877.24      886.14     14.51 o 
   8   2   8      515.59      526.41     10.22 o 
   9   2   8       90.58       97.59      5.27 o 
  10   2   8     1106.10     1082.59     35.13 o 
  11   2   8        0.02       -2.38      3.02 o 
  12   2   8      182.42      186.94      7.59 o 
  13   2   8       84.10       99.49      6.89 o 
  14   2   8       90.34       89.86     11.64 o 
  15   2   8       36.14       25.77     14.44 o 
 -15   3   8       13.85        1.86      4.80 o 
 -14   3   8        3.96       -2.44      4.29 o 
 -13   3   8        3.98       -4.36      5.61 o 
 -12   3   8       44.72       36.07      5.35 o 
 -11   3   8      316.72      319.12     10.75 o 
 -10   3   8      260.81      280.80      8.25 o 
  -9   3   8      783.90      759.29     13.83 o 
  -8   3   8       99.57       91.61      5.88 o 
  -7   3   8      183.75      195.17      6.40 o 
  -6   3   8      114.96      117.56      4.99 o 
  -5   3   8       10.22       10.83      2.82 o 
  -4   3   8       50.95       56.84      3.98 o 
  -3   3   8      590.52      642.44     15.98 o 
  -2   3   8      100.84       99.74      3.17 o 
  -1   3   8      598.28      625.08     15.23 o 
   0   3   8       14.21       13.22      2.01 o 
   1   3   8     3662.78     3429.57     53.30 o 
   2   3   8        3.05        7.00      2.08 o 
   3   3   8      159.84      142.30      4.81 o 
   4   3   8       24.78       23.51      3.28 o 
   5   3   8       14.70       19.28      2.87 o 
   6   3   8      320.50      329.39      7.00 o 
   7   3   8       46.26       45.86      3.89 o 
   8   3   8      501.48      474.37      9.92 o 
   9   3   8       11.10       -1.18      3.53 o 
  10   3   8       85.04       80.04      6.56 o 
  11   3   8       57.71       66.48      6.27 o 
  12   3   8      245.33      249.14      9.96 o 
  13   3   8        6.82       11.27      4.62 o 
  14   3   8        2.08       -0.64      4.81 o 
 -15   4   8      136.61      139.91     10.66 o 
 -14   4   8       18.18       10.71      5.43 o 
 -13   4   8      298.63      276.94     10.96 o 
 -12   4   8        0.03       -3.32      3.32 o 
 -11   4   8      234.84      236.19      8.30 o 
 -10   4   8      341.72      338.23      9.37 o 
  -9   4   8       45.38       50.65      4.69 o 
  -8   4   8      918.52      900.78     14.06 o 
  -7   4   8        2.23        2.09      3.26 o 
  -6   4   8      688.38      637.31     11.22 o 
  -5   4   8      345.22      337.15      9.06 o 
  -4   4   8      113.57      111.73      6.54 o 
  -3   4   8     1309.38     1207.94     24.69 o 
  -2   4   8        6.97        6.01      2.41 o 
  -1   4   8      326.05      288.65     12.16 o 
   0   4   8     1106.30      978.07     37.30 o 
   1   4   8      783.99      761.35      9.09 o 
   2   4   8     1399.78     1304.28     26.40 o 
   3   4   8       14.85       11.40      3.05 o 
   4   4   8      356.23      343.00      7.64 o 
   5   4   8      144.90      148.23      5.18 o 
   6   4   8       30.46       36.04      3.46 o 
   7   4   8      204.69      195.14      5.97 o 
   8   4   8      103.11      107.58      5.69 o 
   9   4   8       11.18        9.30      4.44 o 
  10   4   8       11.32        7.26      4.14 o 
  11   4   8       75.69       70.67      6.90 o 
  12   4   8       24.86       13.82      5.10 o 
  13   4   8        0.15       -4.82      4.82 o 
 -13   5   8      166.17      174.36      8.11 o 
 -12   5   8       34.26       19.13      4.44 o 
 -11   5   8      150.18      157.57      7.29 o 
 -10   5   8        8.28        9.38      3.70 o 
  -9   5   8      160.63      156.09      6.88 o 
  -8   5   8       55.24       66.11      5.31 o 
  -7   5   8       22.06       13.91      3.58 o 
  -6   5   8      104.06      105.64      5.56 o 
  -5   5   8      102.56       89.80      5.07 o 
  -4   5   8       26.44       29.17      3.84 o 
  -3   5   8       28.44       42.85      4.10 o 
  -2   5   8        1.83       -1.58      2.10 o 
  -1   5   8       32.84       34.38      3.34 o 
   0   5   8     1619.02     1580.25     31.49 o 
   1   5   8      682.19      626.32     13.88 o 
   2   5   8       10.09        1.94      2.80 o 
   3   5   8      662.93      651.58     14.74 o 
   4   5   8       51.92       56.01      4.75 o 
   5   5   8       48.37       41.72      4.20 o 
   6   5   8       35.58       28.90      3.72 o 
   7   5   8      193.38      168.95      6.65 o 
   8   5   8        4.37        2.59      3.30 o 
   9   5   8       41.64       31.42      5.22 o 
  10   5   8        1.40       -2.96      4.05 o 
  11   5   8        0.06       -7.29      7.29 o 
  12   5   8       48.93       36.14      7.71 o 
 -12   6   8       71.90       76.46      6.57 o 
 -11   6   8       99.68      114.65      7.14 o 
 -10   6   8      119.59      110.69      7.79 o 
  -9   6   8      187.26      183.58      8.02 o 
  -8   6   8      582.61      550.26     12.43 o 
  -7   6   8      105.61       98.58      6.03 o 
  -6   6   8      281.25      272.16     12.58 o 
  -5   6   8      178.51      151.12      6.63 o 
  -4   6   8        1.15       -1.10      2.96 o 
  -3   6   8     1559.88     1469.41     63.15 o 
  -2   6   8       85.42       91.88      5.30 o 
  -1   6   8       15.53       15.65      3.53 o 
   0   6   8     1156.73     1206.90     15.88 o 
   1   6   8      809.69      833.80     15.66 o 
   2   6   8      220.34      244.52      7.65 o 
   3   6   8        4.42        0.44      2.88 o 
   4   6   8       33.77       27.57      4.65 o 
   5   6   8      386.39      400.76      9.79 o 
   6   6   8      115.91      118.75      6.91 o 
   7   6   8      103.29      116.00      8.87 o 
   8   6   8       34.16       29.36      6.58 o 
   9   6   8        0.08       -5.53      5.53 o 
  10   6   8       38.24       49.70      6.48 o 
  11   6   8      112.42      123.68     11.35 o 
 -11   7   8       32.20       30.10     11.80 o 
 -10   7   8        2.44        0.31      4.46 o 
  -9   7   8      109.17      113.36      9.27 o 
  -8   7   8       94.68      107.34      7.00 o 
  -7   7   8        5.87        1.18      3.45 o 
  -6   7   8      138.58      127.18      8.09 o 
  -5   7   8        0.63       -0.52      3.38 o 
  -4   7   8      210.72      199.25      9.86 o 
  -3   7   8        1.07       -3.40      3.40 o 
  -2   7   8       13.54        7.28      3.94 o 
  -1   7   8        3.82        6.18      3.75 o 
   0   7   8      556.34      539.90     14.18 o 
   1   7   8      165.15      171.54      6.90 o 
   2   7   8      236.25      227.38      7.89 o 
   3   7   8      145.29      156.91      7.83 o 
   4   7   8       55.38       46.13      6.02 o 
   5   7   8      112.55      102.56      8.56 o 
   6   7   8       88.39      109.00      9.45 o 
   7   7   8       31.80       12.28      6.11 o 
   8   7   8        8.66       -0.90      6.48 o 
   9   7   8        0.42       -8.37      8.37 o 
  -8   8   8        5.93        4.49     12.15 o 
  -7   8   8        3.64        1.37      4.17 o 
  -6   8   8       97.71       98.58      6.83 o 
  -5   8   8       37.65       34.33      4.94 o 
  -4   8   8        0.43        2.97      4.47 o 
  -3   8   8       79.30       89.90      9.66 o 
  -2   8   8        0.06       -3.38      4.40 o 
  -1   8   8       66.23       70.21      8.30 o 
   0   8   8        8.39        3.59      8.64 o 
   1   8   8        8.30        7.39      4.57 o 
   2   8   8      320.84      347.20     12.57 o 
   3   8   8       55.54       64.53     19.97 o 
   4   8   8       36.82       24.86     10.66 o 
   5   8   8       66.13       57.45      9.06 o 
   6   8   8       14.17       14.03     16.73 o 
   7   8   8      246.77      263.68     19.70 o 
  -3   9   8       47.13       46.96     12.15 o 
  -2   9   8       33.33       11.34     10.80 o 
  -1   9   8        7.41        5.40      9.18 o 
   0   9   8      468.33      425.86     32.12 o 
   1   9   8       89.76      100.98     18.76 o 
 -16   1   9       11.37        7.47      4.93 o 
 -15   1   9       45.19       41.38     10.71 o 
 -14   1   9      129.80      131.66      7.66 o 
 -13   1   9      146.29      167.91      8.30 o 
 -12   1   9      128.36      131.67     10.80 o 
 -11   1   9     1047.58     1027.38     20.84 o 
 -10   1   9      334.91      329.89      8.20 o 
  -9   1   9       62.00       70.15      3.96 o 
  -8   1   9     1478.17     1443.03     13.38 o 
  -7   1   9      119.86      131.58      3.87 o 
  -6   1   9       59.97       55.07      2.90 o 
  -5   1   9      194.54      146.51      4.19 o 
  -4   1   9        1.63       -1.49      1.49 o 
  -3   1   9        1.04       -0.56      1.43 o 
  -2   1   9      408.52      463.73      5.83 o 
  -1   1   9      260.44      225.67      5.76 o 
   0   1   9      983.22      944.76     13.12 o 
   1   1   9      454.56      424.26     10.15 o 
   2   1   9        0.77        2.50      1.79 o 
   3   1   9     3228.12     3291.45     63.87 o 
   4   1   9       73.16       52.12      3.69 o 
   5   1   9      512.57      473.05      8.13 o 
   6   1   9       12.84       12.85      2.88 o 
   7   1   9       12.88       16.23      2.82 o 
   8   1   9      426.02      377.85      8.58 o 
   9   1   9      492.96      473.07      8.47 o 
  10   1   9      154.96      166.99      5.50 o 
  11   1   9       58.75       53.88      4.25 o 
  12   1   9        9.43        1.29      3.26 o 
  13   1   9      112.75      126.07      6.49 o 
  14   1   9       38.13       50.03      5.99 o 
 -16   2   9       98.97      120.10     14.03 o 
 -15   2   9        2.68        5.84      4.68 o 
 -14   2   9       14.54        9.10      5.13 o 
 -13   2   9       70.50       66.39      6.37 o 
 -12   2   9       25.96       33.80      4.83 o 
 -11   2   9      490.37      501.60     12.87 o 
 -10   2   9       20.44       12.27      4.52 o 
  -9   2   9      465.13      460.01      9.74 o 
  -8   2   9      624.17      646.00     10.96 o 
  -7   2   9       54.89       54.29      4.08 o 
  -6   2   9       72.61       80.17      3.51 o 
  -5   2   9        5.98        4.27      1.76 o 
  -4   2   9        4.34        6.17      1.75 o 
  -3   2   9        2.74       -1.37      1.49 o 
  -2   2   9       16.07       10.75      1.83 o 
  -1   2   9     1684.76     1641.77     31.36 o 
   0   2   9        4.52        0.97      1.58 o 
   1   2   9      292.12      301.03      7.22 o 
   2   2   9      849.65      856.17     26.23 o 
   3   2   9      287.98      323.52      5.85 o 
   4   2   9       33.07       28.88      2.80 o 
   5   2   9      109.25      116.61      4.60 o 
   6   2   9       80.27       68.12      4.24 o 
   7   2   9       27.63       37.06      3.64 o 
   8   2   9        1.46       -2.53      2.53 o 
   9   2   9      183.11      190.70      8.00 o 
  10   2   9       22.42       12.89      4.10 o 
  11   2   9       70.99       79.48      7.92 o 
  12   2   9       88.22       87.59      7.28 o 
  13   2   9        5.98        5.27      5.61 o 
  14   2   9      104.15      108.93      9.91 o 
 -15   3   9        0.70        2.17      8.14 o 
 -14   3   9        7.39       -4.35      4.35 o 
 -13   3   9      243.86      257.35     10.44 o 
 -12   3   9       67.81       73.27      6.64 o 
 -11   3   9        7.50        2.66      3.17 o 
 -10   3   9      385.70      387.48     12.56 o 
  -9   3   9      266.12      243.12     14.94 o 
  -8   3   9      469.70      463.51     12.73 o 
  -7   3   9      666.48      625.49     11.03 o 
  -6   3   9       13.81       19.38      3.29 o 
  -5   3   9      818.98      797.95     11.59 o 
  -4   3   9      274.95      268.08      7.92 o 
  -3   3   9       20.79       16.08      2.54 o 
  -2   3   9      340.97      330.76      5.67 o 
  -1   3   9      929.88      865.21     18.93 o 
   0   3   9       89.86       83.76      3.80 o 
   1   3   9      121.10      147.07      4.61 o 
   2   3   9        2.83       -1.08      1.83 o 
   3   3   9      200.53      187.83      4.80 o 
   4   3   9      551.44      490.74     15.63 o 
   5   3   9      306.08      292.15      6.30 o 
   6   3   9       14.30       23.07      3.38 o 
   7   3   9       16.49       17.92      3.54 o 
   8   3   9       55.98       62.77      5.02 o 
   9   3   9      319.98      328.57     10.70 o 
  10   3   9      221.71      252.60      9.86 o 
  11   3   9       56.21       64.74      6.56 o 
  12   3   9      286.37      304.09     11.30 o 
  13   3   9      186.11      192.25      9.81 o 
  14   3   9       38.80       36.58      9.85 o 
 -14   4   9      117.51      122.10      8.80 o 
 -13   4   9       32.84       22.06      5.02 o 
 -12   4   9       24.49       27.71      7.13 o 
 -11   4   9        4.71        1.56      3.20 o 
 -10   4   9       90.89       93.51      5.82 o 
  -9   4   9        0.56        1.43      3.00 o 
  -8   4   9       65.14       67.87      5.06 o 
  -7   4   9       23.80       25.88      3.79 o 
  -6   4   9     1257.67     1179.76     15.34 o 
  -5   4   9      159.99      178.98      6.47 o 
  -4   4   9        8.28        5.34      2.83 o 
  -3   4   9       94.23       86.17      4.09 o 
  -2   4   9      457.28      428.56     14.36 o 
  -1   4   9       85.65       84.44      3.86 o 
   0   4   9      450.04      459.24     12.03 o 
   1   4   9      281.68      311.47      7.71 o 
   2   4   9       40.33       41.16      2.98 o 
   3   4   9      334.63      331.27      6.29 o 
   4   4   9       20.96       10.42      2.44 o 
   5   4   9        3.02        2.86      2.80 o 
   6   4   9      261.63      233.15      7.16 o 
   7   4   9       43.52       47.32      4.11 o 
   8   4   9       31.68       28.10      7.32 o 
   9   4   9        0.17       -3.60      3.60 o 
  10   4   9       27.61       28.30      5.49 o 
  11   4   9       62.69       81.01      7.48 o 
  12   4   9        5.39        5.63      5.15 o 
  13   4   9      265.07      310.74     12.14 o 
 -13   5   9       10.10        2.01      4.34 o 
 -12   5   9       41.67       47.61      5.45 o 
 -11   5   9       90.13      103.66      6.58 o 
 -10   5   9      385.26      389.51     10.73 o 
  -9   5   9       19.02        5.26      3.45 o 
  -8   5   9        0.11       -0.75      3.00 o 
  -7   5   9        0.14       -0.01      2.87 o 
  -6   5   9       95.03      117.03      7.36 o 
  -5   5   9        0.52       -2.67      2.67 o 
  -4   5   9       11.77        9.94      3.09 o 
  -3   5   9       70.78       73.11      5.88 o 
  -2   5   9      211.36      220.52      7.02 o 
  -1   5   9      400.91      384.58      8.85 o 
   0   5   9       74.01       67.87      4.79 o 
   1   5   9      750.20      719.23     15.85 o 
   2   5   9       77.73       77.79      5.19 o 
   3   5   9      109.42      110.37      5.43 o 
   4   5   9       92.29       86.56      5.16 o 
   5   5   9       35.74       51.80      4.63 o 
   6   5   9       32.96       29.38      5.41 o 
   7   5   9      122.95      127.75      6.21 o 
   8   5   9      208.06      230.16      9.24 o 
   9   5   9      373.37      389.92     12.19 o 
  10   5   9      611.44      617.49     15.56 o 
  11   5   9        0.35       -4.44      4.44 o 
  12   5   9       13.91       10.25      8.77 o 
 -12   6   9      197.03      208.33      8.99 o 
 -11   6   9        9.49        7.00      4.30 o 
 -10   6   9        5.74        8.16      4.14 o 
  -9   6   9       14.16       10.90      4.01 o 
  -8   6   9       54.24       64.14      5.80 o 
  -7   6   9      190.86      189.71      8.34 o 
  -6   6   9      122.45      107.30      5.97 o 
  -5   6   9       13.58       14.51      3.72 o 
  -4   6   9        3.17       -1.85      2.72 o 
  -3   6   9       23.29       21.60      4.36 o 
  -2   6   9       28.17       21.99      4.80 o 
  -1   6   9        2.79        1.54      3.86 o 
   0   6   9      133.87      143.06      6.24 o 
   1   6   9      176.81      162.11      6.51 o 
   2   6   9       17.05       12.84      3.42 o 
   3   6   9        0.73       -2.61      3.06 o 
   4   6   9       55.20       68.31      5.29 o 
   5   6   9       29.20       29.14      4.75 o 
   6   6   9       50.27       56.66      6.18 o 
   7   6   9       26.07       22.28      5.03 o 
   8   6   9       96.84       98.73      9.03 o 
   9   6   9       51.17       71.79     12.95 o 
  10   6   9      223.60      225.63     18.35 o 
 -10   7   9       58.58       59.45      6.36 o 
  -9   7   9        0.41       -3.21      4.19 o 
  -8   7   9       24.98       32.88      5.05 o 
  -7   7   9       45.39       52.10      9.43 o 
  -6   7   9       73.25       81.37      7.25 o 
  -5   7   9      117.57      123.38      6.61 o 
  -4   7   9        2.07       -0.49      3.70 o 
  -3   7   9      259.30      276.65     10.44 o 
  -2   7   9      128.04      135.52      7.79 o 
  -1   7   9      121.35      139.92      7.73 o 
   0   7   9      198.31      198.55      7.65 o 
   1   7   9      106.80      108.60      6.10 o 
   2   7   9      212.26      200.91     11.53 o 
   3   7   9        0.01       -3.23      3.23 o 
   4   7   9      193.27      188.93      8.77 o 
   5   7   9       78.78       82.79      9.16 o 
   6   7   9       38.35       47.86     11.74 o 
   7   7   9       97.98      113.25     10.37 o 
   8   7   9       60.81       73.60      9.11 o 
   9   7   9       99.25      103.10     15.38 o 
  -7   8   9      307.23      285.43     26.18 o 
  -6   8   9      116.53      121.71      8.09 o 
  -5   8   9        4.31        1.34      4.60 o 
  -4   8   9      278.78      285.80     12.66 o 
  -3   8   9       26.06       28.81      5.45 o 
  -2   8   9       10.43       -0.37      7.72 o 
  -1   8   9       19.24       18.48      5.25 o 
   0   8   9      112.72      108.04     19.57 o 
   1   8   9        0.73       -7.29      7.29 o 
   2   8   9       21.70       17.10      5.42 o 
   3   8   9       65.61       75.65      9.33 o 
   4   8   9      156.38      170.45     11.64 o 
   5   8   9      118.92      121.54     14.17 o 
   6   8   9       86.63       84.52     11.88 o 
 -15   0  10       35.75       42.91      9.72 o 
 -14   0  10       60.53       57.49     11.07 o 
 -13   0  10      111.40      121.37      8.96 o 
 -12   0  10       91.54       94.90      7.41 o 
 -11   0  10     2095.60     2041.43     42.24 o 
 -10   0  10     2376.14     2416.08     41.56 o 
  -9   0  10       79.27       80.87      6.53 o 
  -8   0  10     1237.80     1225.75     15.85 o 
  -7   0  10      142.45      141.36      5.85 o 
  -6   0  10      484.89      474.94      9.60 o 
  -5   0  10        6.93        0.36      2.43 o 
  -4   0  10       43.90       31.54      3.46 o 
  -3   0  10     3515.93     3815.65    128.01 o 
  -2   0  10      200.52      206.30      7.86 o 
  -1   0  10      621.62      605.06     16.36 o 
   0   0  10      853.79      853.04     20.50 o 
   1   0  10      100.28       81.48      6.10 o 
   2   0  10        9.24        2.97      3.69 o 
   3   0  10      672.33      631.55     14.50 o 
   4   0  10      445.90      407.71     12.21 o 
   5   0  10        0.48       -4.32      4.32 o 
   6   0  10       21.47       16.42      4.95 o 
   7   0  10      118.13       87.38      6.28 o 
   8   0  10      222.35      208.08      8.36 o 
   9   0  10       20.22       20.25      4.77 o 
  10   0  10      431.59      397.39     16.63 o 
  11   0  10      348.79      356.78     11.47 o 
  12   0  10      866.05      884.72     38.93 o 
  13   0  10        0.84       -5.33      5.80 o 
  14   0  10      156.81      144.12     10.94 o 
 -15   1  10      163.81      164.63      9.05 o 
 -14   1  10        4.48        5.49      4.05 o 
 -13   1  10       33.06       32.78      4.87 o 
 -12   1  10       23.85       22.48      4.54 o 
 -11   1  10      117.33      103.78      6.38 o 
 -10   1  10       12.54        9.64      3.49 o 
  -9   1  10       35.37       39.59      3.37 o 
  -8   1  10       91.12       85.57      4.35 o 
  -7   1  10      299.02      299.03      6.56 o 
  -6   1  10      110.04      105.81      3.61 o 
  -5   1  10        1.91        1.08      1.73 o 
  -4   1  10       58.98       64.79      2.97 o 
  -3   1  10      336.29      348.72      6.76 o 
  -2   1  10       29.88       34.78      2.44 o 
  -1   1  10       12.42        9.62      1.82 o 
   0   1  10        2.61       -0.29      1.41 o 
   1   1  10        6.47       12.91      2.17 o 
   2   1  10     1054.75     1069.26     12.90 o 
   3   1  10        1.28        3.65      2.45 o 
   4   1  10       38.40       48.60      4.30 o 
   5   1  10      134.11      139.40      5.77 o 
   6   1  10       35.36       49.55      3.97 o 
   7   1  10       15.09       11.93      2.94 o 
   8   1  10        0.01        0.80      2.48 o 
   9   1  10       41.30       34.51      3.70 o 
  10   1  10       12.37        6.10      3.13 o 
  11   1  10        8.56        2.50      2.89 o 
  12   1  10       35.11       36.63      5.69 o 
  13   1  10       19.73       13.88      4.22 o 
  14   1  10        1.37       -4.04      4.04 o 
 -15   2  10       59.31       76.46      7.45 o 
 -14   2  10       17.48       22.69      4.84 o 
 -13   2  10      326.92      320.20     11.42 o 
 -12   2  10       53.73       52.00      5.46 o 
 -11   2  10      571.44      570.03     17.18 o 
 -10   2  10       31.56       29.38      4.07 o 
  -9   2  10      392.33      393.07      9.23 o 
  -8   2  10      152.66      131.97      5.66 o 
  -7   2  10        6.67        4.44      2.65 o 
  -6   2  10      343.50      315.37      7.58 o 
  -5   2  10       92.86       80.24      3.27 o 
  -4   2  10       26.76       32.52      2.49 o 
  -3   2  10     2463.79     2477.04     36.37 o 
  -2   2  10     1002.36     1058.22     13.80 o 
  -1   2  10      958.87      967.76     18.10 o 
   0   2  10       16.34       14.05      2.57 o 
   1   2  10     1437.08     1461.33     31.59 o 
   2   2  10      443.95      453.34      7.37 o 
   3   2  10       73.42       71.07      4.39 o 
   4   2  10      172.07      164.81      5.28 o 
   5   2  10      520.16      468.21     13.45 o 
   6   2  10      236.09      237.94      6.55 o 
   7   2  10      587.40      554.73      9.76 o 
   8   2  10       30.33       17.59      3.27 o 
   9   2  10      697.33      675.92     19.15 o 
  10   2  10       17.41        7.84      3.27 o 
  11   2  10      458.87      442.89     11.37 o 
  12   2  10       79.15       94.96      6.93 o 
  13   2  10        1.22       -5.30      5.30 o 
  14   2  10       20.25       13.44      8.77 o 
 -15   3  10        5.99       -5.52      5.52 o 
 -14   3  10       83.46       77.00      9.88 o 
 -13   3  10        5.87        5.48      4.94 o 
 -12   3  10        2.00       -4.49      5.18 o 
 -11   3  10      234.77      230.03      8.09 o 
 -10   3  10       26.58       28.86      4.10 o 
  -9   3  10      423.83      415.62      9.87 o 
  -8   3  10      363.05      365.77      9.04 o 
  -7   3  10       44.97       45.71      4.31 o 
  -6   3  10        8.07        5.34      2.85 o 
  -5   3  10        4.71        0.99      2.51 o 
  -4   3  10       11.03        5.95      2.26 o 
  -3   3  10       31.95       39.92      3.27 o 
  -2   3  10        4.64       -2.10      2.10 o 
  -1   3  10      114.43      112.27      4.22 o 
   0   3  10      586.79      625.28     15.22 o 
   1   3  10      505.21      472.58      7.85 o 
   2   3  10       55.26       67.64      3.98 o 
   3   3  10       13.60       10.34      2.33 o 
   4   3  10       15.38        8.33      2.31 o 
   5   3  10      115.42      120.65      4.89 o 
   6   3  10       83.27       88.68      4.58 o 
   7   3  10      236.94      224.34      6.62 o 
   8   3  10      305.44      291.95     10.60 o 
   9   3  10        0.25       -1.16      2.90 o 
  10   3  10      559.12      593.85     32.39 o 
  11   3  10        0.25       -0.74      9.31 o 
  12   3  10      171.47      191.66     11.79 o 
  13   3  10       68.21       77.41      9.34 o 
 -14   4  10        0.90       -5.29      7.21 o 
 -13   4  10      388.01      391.45     13.29 o 
 -12   4  10        3.66       -3.54      3.54 o 
 -11   4  10      239.39      242.43      8.60 o 
 -10   4  10        2.24       -3.12      3.12 o 
  -9   4  10      395.24      374.33      9.91 o 
  -8   4  10       91.03       88.46      5.22 o 
  -7   4  10      139.84      139.20      7.09 o 
  -6   4  10     1655.22     1508.79     19.80 o 
  -5   4  10        0.30        0.82      2.72 o 
  -4   4  10        0.27       -2.41      2.41 o 
  -3   4  10      188.17      194.61      6.07 o 
  -2   4  10      205.12      205.88      9.04 o 
  -1   4  10      416.76      389.04     10.40 o 
   0   4  10      639.78      631.55     15.97 o 
   1   4  10       37.95       45.92      4.27 o 
   2   4  10      728.31      721.06     21.09 o 
   3   4  10      128.97      134.70      4.46 o 
   4   4  10      237.09      234.81      5.66 o 
   5   4  10       49.70       49.88      4.69 o 
   6   4  10       39.74       32.92      3.55 o 
   7   4  10      767.20      692.69     11.23 o 
   8   4  10        4.86        2.54      5.42 o 
   9   4  10      160.16      161.08      8.35 o 
  10   4  10       56.25       59.69      6.69 o 
  11   4  10        0.96        0.73      4.22 o 
  12   4  10      118.13      152.95      9.15 o 
 -13   5  10       63.67       54.72      7.24 o 
 -12   5  10       59.71       66.48      6.74 o 
 -11   5  10       83.56       99.80      6.73 o 
 -10   5  10      192.62      204.80      8.16 o 
  -9   5  10      206.25      209.65      8.15 o 
  -8   5  10       11.42       12.88      3.57 o 
  -7   5  10       43.05       39.29      4.53 o 
  -6   5  10       90.42       74.26      5.63 o 
  -5   5  10      172.51      155.66      6.60 o 
  -4   5  10       64.08       62.73      6.47 o 
  -3   5  10      228.61      236.17      8.72 o 
  -2   5  10      127.53      132.29      5.73 o 
  -1   5  10       15.74       17.45      3.30 o 
   0   5  10        0.43       -2.02      2.66 o 
   1   5  10      172.97      186.51      6.75 o 
   2   5  10        0.53       -2.75      2.75 o 
   3   5  10       30.60       33.17      4.07 o 
   4   5  10       46.08       52.66      4.67 o 
   5   5  10       54.57       62.55      5.11 o 
   6   5  10        5.25        3.92      3.23 o 
   7   5  10       65.36       52.48     19.97 o 
   8   5  10      246.51      230.97      9.65 o 
   9   5  10        0.00       -4.10      4.10 o 
  10   5  10      176.49      173.26      9.29 o 
  11   5  10       90.90       82.84      7.96 o 
 -11   6  10       53.15       53.94      5.86 o 
 -10   6  10       15.51       14.30      4.55 o 
  -9   6  10      105.68       98.84      7.08 o 
  -8   6  10      541.23      549.21     13.41 o 
  -7   6  10        0.69       -3.42      3.42 o 
  -6   6  10      430.98      405.81     13.86 o 
  -5   6  10      598.56      550.59     23.45 o 
  -4   6  10       90.91       92.22      6.67 o 
  -3   6  10       93.16      108.82      7.03 o 
  -2   6  10       28.34       33.58      4.93 o 
  -1   6  10      173.63      183.91      7.08 o 
   0   6  10       58.01       65.27      5.28 o 
   1   6  10       19.82       19.79      3.86 o 
   2   6  10       46.97       50.51      4.76 o 
   3   6  10      182.01      179.00      7.15 o 
   4   6  10      208.50      231.38      7.92 o 
   5   6  10       40.16       41.28      7.83 o 
   6   6  10      107.82      104.83      7.28 o 
   7   6  10      293.92      277.83     10.63 o 
   8   6  10        7.75        5.37      5.91 o 
   9   6  10        9.35        1.62      8.37 o 
  -9   7  10      166.92      165.93      8.10 o 
  -8   7  10       50.78       49.52      5.54 o 
  -7   7  10       19.17       26.71      4.52 o 
  -6   7  10       33.69       28.13      5.46 o 
  -5   7  10        3.87       -1.13      7.37 o 
  -4   7  10      213.28      235.38     10.13 o 
  -3   7  10       81.91       98.27      7.36 o 
  -2   7  10       88.93       95.25      6.99 o 
  -1   7  10      560.65      581.52     20.84 o 
   0   7  10       23.37       16.43      4.24 o 
   1   7  10      317.95      316.76     13.97 o 
   2   7  10        2.06       -2.92      3.43 o 
   3   7  10       30.43       32.06      5.13 o 
   4   7  10       33.31       37.63      4.86 o 
   5   7  10       65.07       83.50      8.77 o 
   6   7  10        0.58       -5.14      7.42 o 
   7   7  10        0.20        7.44      6.10 o 
  -6   8  10      141.37      133.06     15.11 o 
  -5   8  10       36.77       52.08      8.91 o 
  -4   8  10        1.03       -4.24      4.24 o 
  -3   8  10      147.63      159.33     11.81 o 
  -2   8  10       10.51       15.67     10.44 o 
  -1   8  10       57.40       73.99     10.70 o 
   0   8  10       21.97       11.08      5.12 o 
   1   8  10        1.83       -5.50     10.93 o 
   2   8  10       79.36       92.92      8.01 o 
   3   8  10        0.02        0.31      6.29 o 
   4   8  10      139.66      161.69     11.64 o 
   5   8  10       43.17       41.48      8.40 o 
 -15   1  11       44.49       39.32      9.31 o 
 -14   1  11       27.81       30.13      4.82 o 
 -13   1  11      101.36      106.43      7.60 o 
 -12   1  11       88.34       93.05      6.90 o 
 -11   1  11        9.46        6.85      5.43 o 
 -10   1  11      618.48      593.76     13.49 o 
  -9   1  11     1377.52     1407.47     32.92 o 
  -8   1  11      206.91      200.68      5.64 o 
  -7   1  11       20.16       14.68      2.69 o 
  -6   1  11      328.17      334.11      6.06 o 
  -5   1  11      451.66      432.23      6.64 o 
  -4   1  11      465.44      446.14      6.56 o 
  -3   1  11      247.88      219.66      4.69 o 
  -2   1  11       19.15       24.08      2.27 o 
  -1   1  11       19.99       16.18      2.48 o 
   0   1  11     2248.75     2143.92     60.23 o 
   1   1  11        0.16       -0.81      3.16 o 
   2   1  11      931.28      873.52     20.33 o 
   3   1  11        2.97       -2.39      2.39 o 
   4   1  11      460.56      457.93     11.22 o 
   5   1  11      735.33      703.71     21.82 o 
   6   1  11      378.01      371.50      9.13 o 
   7   1  11       18.86       19.07      3.21 o 
   8   1  11      115.54      112.81      5.25 o 
   9   1  11      325.06      338.31     11.24 o 
  10   1  11      831.60      798.04     19.16 o 
  11   1  11       15.56       13.17      3.52 o 
  12   1  11      316.22      315.32     14.32 o 
  13   1  11        2.79        3.23      4.79 o 
 -15   2  11        5.54        1.17      7.74 o 
 -14   2  11       11.76        7.66      4.60 o 
 -13   2  11        2.51        0.99      3.88 o 
 -12   2  11       35.96       26.38      4.87 o 
 -11   2  11      291.44      297.41     11.00 o 
 -10   2  11       19.98       13.03      3.50 o 
  -9   2  11      251.49      225.19      7.35 o 
  -8   2  11       79.23       87.09      4.82 o 
  -7   2  11      257.19      244.51      7.56 o 
  -6   2  11      107.29      106.93      5.12 o 
  -5   2  11       26.39       29.93      2.97 o 
  -4   2  11       53.10       66.64      3.19 o 
  -3   2  11        1.10        1.78      1.87 o 
  -2   2  11       34.22       28.53      2.89 o 
  -1   2  11     1118.07     1143.06     24.98 o 
   0   2  11      482.64      453.39     10.31 o 
   1   2  11        2.00        1.35      2.19 o 
   2   2  11      481.64      471.13      9.41 o 
   3   2  11      479.88      461.68      9.48 o 
   4   2  11       13.37        4.71      5.10 o 
   5   2  11       23.77       20.59      3.07 o 
   6   2  11        0.59        1.22      2.69 o 
   7   2  11       43.02       25.02      3.29 o 
   8   2  11       39.87       45.14      5.17 o 
   9   2  11       33.30       31.88      4.29 o 
  10   2  11       43.19       41.60      4.52 o 
  11   2  11       26.37       26.30      5.30 o 
  12   2  11        3.03        1.49      5.14 o 
  13   2  11        0.00       -4.01      4.01 o 
 -14   3  11       81.49       94.59      8.10 o 
 -13   3  11       13.64        2.21      6.76 o 
 -12   3  11        0.00       -1.74      4.03 o 
 -11   3  11       31.30       34.92      4.56 o 
 -10   3  11      152.24      157.28      6.84 o 
  -9   3  11       14.05        9.98      6.08 o 
  -8   3  11       54.91       53.77      4.70 o 
  -7   3  11      107.53      126.81      6.39 o 
  -6   3  11     1633.80     1578.49     26.19 o 
  -5   3  11      189.29      196.77      6.55 o 
  -4   3  11      165.12      152.97      5.07 o 
  -3   3  11      976.73      991.68     19.67 o 
  -2   3  11       83.14       90.21      4.92 o 
  -1   3  11      435.34      440.58     13.99 o 
   0   3  11     4639.97     4364.92     48.33 o 
   1   3  11       89.19      100.18      4.44 o 
   2   3  11     1603.21     1537.48     25.98 o 
   3   3  11       18.38       12.00      3.22 o 
   4   3  11      308.53      303.81      7.13 o 
   5   3  11      468.63      450.10      8.78 o 
   6   3  11      393.73      351.55      8.14 o 
   7   3  11       13.61       20.78      3.31 o 
   8   3  11       55.16       58.83      4.62 o 
   9   3  11       50.97       50.37      4.57 o 
  10   3  11      148.91      163.34      7.47 o 
  11   3  11       10.32       11.35      4.21 o 
  12   3  11      102.74      110.13      7.64 o 
 -13   4  11        0.87       -4.64      4.64 o 
 -12   4  11      257.98      291.85      9.85 o 
 -11   4  11        0.92       -3.42      3.42 o 
 -10   4  11       38.23       39.15      5.69 o 
  -9   4  11       37.30       32.10      4.31 o 
  -8   4  11        2.50        3.52      3.02 o 
  -7   4  11      108.63      108.44      5.65 o 
  -6   4  11      188.82      181.79      6.71 o 
  -5   4  11      159.19      155.42      6.32 o 
  -4   4  11       17.37       25.78      4.10 o 
  -3   4  11       12.03       13.32      4.12 o 
  -2   4  11      548.57      541.79     17.69 o 
  -1   4  11      313.17      309.81      8.12 o 
   0   4  11      284.35      268.52      7.75 o 
   1   4  11     1956.20     1992.21     43.67 o 
   2   4  11      298.86      292.33      8.11 o 
   3   4  11      384.88      379.00     12.23 o 
   4   4  11       45.91       44.46      3.84 o 
   5   4  11      142.04      137.23      5.41 o 
   6   4  11        5.19       -1.19      2.58 o 
   7   4  11       89.09       71.79      4.88 o 
   8   4  11      208.56      201.90      6.90 o 
   9   4  11       11.69       -0.87      3.66 o 
  10   4  11        6.26        2.13      3.95 o 
  11   4  11        1.02        5.75      4.37 o 
  12   4  11       77.46       84.63      8.19 o 
 -12   5  11      187.84      195.02      9.12 o 
 -11   5  11      151.10      159.20      7.84 o 
 -10   5  11       53.65       47.14      9.05 o 
  -9   5  11      106.07      106.72      7.64 o 
  -8   5  11       89.25       88.76      6.19 o 
  -7   5  11        5.31        2.42      3.51 o 
  -6   5  11        2.38        0.83      3.16 o 
  -5   5  11      216.57      217.50      8.88 o 
  -4   5  11      124.22      126.71      7.00 o 
  -3   5  11      248.90      247.69      9.29 o 
  -2   5  11      245.15      265.94      7.97 o 
  -1   5  11      405.09      412.59     12.74 o 
   0   5  11      537.81      569.58     16.83 o 
   1   5  11        0.46       -2.12      2.79 o 
   2   5  11      175.84      185.43      7.00 o 
   3   5  11        0.66        1.55      2.96 o 
   4   5  11      153.24      161.52      6.66 o 
   5   5  11      270.50      263.46      9.84 o 
   6   5  11        7.73        0.14      3.64 o 
   7   5  11      265.36      299.45     14.03 o 
   8   5  11        9.53        3.45      5.69 o 
   9   5  11       44.73       38.33      6.51 o 
  10   5  11      219.68      239.58      8.99 o 
 -11   6  11       53.68       48.36      8.64 o 
 -10   6  11        0.00       -3.87      3.87 o 
  -9   6  11        4.98       -2.10      4.13 o 
  -8   6  11       24.82       28.31      6.65 o 
  -7   6  11        0.92       -3.59      3.59 o 
  -6   6  11       13.29        8.30      4.47 o 
  -5   6  11        7.50       -3.69      3.69 o 
  -4   6  11       25.82       22.47      4.79 o 
  -3   6  11      106.77      112.04      7.25 o 
  -2   6  11       27.20       34.65      6.32 o 
  -1   6  11       21.44       14.70      3.87 o 
   0   6  11       85.89       80.64      5.62 o 
   1   6  11       87.07       96.41      5.63 o 
   2   6  11        0.38       -3.07      3.07 o 
   3   6  11      127.87      125.59      6.54 o 
   4   6  11      178.02      182.59      7.38 o 
   5   6  11        0.88       -2.07      3.49 o 
   6   6  11       57.47       57.52     16.06 o 
   7   6  11       18.47       10.68      8.37 o 
   8   6  11        7.95       21.64      9.31 o 
  -9   7  11        7.42       13.22     10.53 o 
  -8   7  11      241.14      231.97     12.95 o 
  -7   7  11        0.47       -4.09      4.09 o 
  -6   7  11       12.97       14.00      4.94 o 
  -5   7  11      354.50      366.23     12.52 o 
  -4   7  11      181.96      176.22      9.12 o 
  -3   7  11       26.61       14.07      4.66 o 
  -2   7  11       59.87       61.94      6.62 o 
  -1   7  11      109.96      127.52      7.79 o 
   0   7  11      128.65      125.39      7.58 o 
   1   7  11       86.96       88.13      6.27 o 
   2   7  11      198.21      222.64      8.43 o 
   3   7  11        1.59        5.75      3.94 o 
   4   7  11      243.35      232.64      8.61 o 
   5   7  11       49.93       63.39      6.90 o 
   6   7  11       54.23       58.05     10.12 o 
  -5   8  11        3.48        5.13      8.64 o 
  -4   8  11      146.50      146.22      8.77 o 
  -3   8  11       34.47       43.85      6.78 o 
  -2   8  11       23.64       17.16      5.52 o 
  -1   8  11        0.61       -7.41      7.41 o 
   0   8  11       66.92       78.13      8.11 o 
   1   8  11        7.49        7.86      6.20 o 
   2   8  11       16.33        9.96      5.53 o 
   3   8  11      290.44      321.63     12.25 o 
 -15   0  12       12.72       18.08      9.72 o 
 -14   0  12       54.56       66.12     11.34 o 
 -13   0  12       57.16       46.42      9.99 o 
 -12   0  12        2.87        4.86      6.75 o 
 -11   0  12        3.58       10.39      4.39 o 
 -10   0  12        6.08       -1.75      3.82 o 
  -9   0  12     1238.86     1185.85     21.88 o 
  -8   0  12        4.15        0.11      4.18 o 
  -7   0  12        0.21        3.08      3.01 o 
  -6   0  12      281.09      303.80     15.18 o 
  -5   0  12       23.88       28.02      4.76 o 
  -4   0  12      218.44      250.68     10.06 o 
  -3   0  12       20.45       16.03      3.21 o 
  -2   0  12       24.33       37.13      6.88 o 
  -1   0  12     3261.37     2988.30     31.37 o 
   0   0  12      274.95      276.67     10.93 o 
   1   0  12       37.83       43.96      6.10 o 
   2   0  12     2225.79     2133.82    102.02 o 
   3   0  12       90.33       84.48      7.45 o 
   4   0  12      327.88      324.60     16.60 o 
   5   0  12      254.31      239.96     10.78 o 
   6   0  12        4.91        4.69      4.48 o 
   7   0  12      164.43      149.05      9.24 o 
   8   0  12      195.68      200.57     10.59 o 
   9   0  12       74.72       57.28      7.54 o 
  10   0  12      142.26      131.20     13.90 o 
  11   0  12      105.91      103.45      9.38 o 
  12   0  12       30.04       23.28      7.07 o 
 -14   1  12        0.17       -0.33      4.63 o 
 -13   1  12        6.20        3.77      5.44 o 
 -12   1  12       32.82       44.05      5.73 o 
 -11   1  12        2.55       -5.21      5.21 o 
 -10   1  12      676.28      673.26     14.57 o 
  -9   1  12        0.50        0.62      3.13 o 
  -8   1  12       32.98       30.80      3.78 o 
  -7   1  12       74.53       71.83      4.01 o 
  -6   1  12       15.59        7.01      2.08 o 
  -5   1  12      118.18      108.13      3.88 o 
  -4   1  12      305.59      294.51      7.12 o 
  -3   1  12        1.22       -1.56      1.79 o 
  -2   1  12       14.18       19.78      2.68 o 
  -1   1  12       77.96       77.06      4.54 o 
   0   1  12       20.83       21.20      3.39 o 
   1   1  12      124.58      115.00      5.36 o 
   2   1  12      239.37      222.43      6.98 o 
   3   1  12       79.41       79.97      5.19 o 
   4   1  12      183.32      178.03      6.71 o 
   5   1  12      224.56      226.81      7.55 o 
   6   1  12       36.61       22.69      3.74 o 
   7   1  12        1.44        1.18      2.95 o 
   8   1  12        5.74        0.27      3.20 o 
   9   1  12       20.14       11.07      3.26 o 
  10   1  12       30.09       31.87      5.45 o 
  11   1  12       46.59       51.30      9.29 o 
  12   1  12       35.39       39.15      5.56 o 
  13   1  12       26.71       18.08      8.64 o 
 -14   2  12       70.95       79.63      7.45 o 
 -13   2  12        6.82        4.18      5.44 o 
 -12   2  12      187.45      189.69      8.97 o 
 -11   2  12      440.86      434.86     13.12 o 
 -10   2  12      266.54      260.47      9.56 o 
  -9   2  12      799.96      770.19     16.63 o 
  -8   2  12       78.99       86.53      5.32 o 
  -7   2  12      279.29      279.93      8.24 o 
  -6   2  12        0.07       -2.46      2.46 o 
  -5   2  12      352.28      329.56      6.93 o 
  -4   2  12      165.32      172.94      5.19 o 
  -3   2  12      742.08      681.86     21.80 o 
  -2   2  12       12.95       12.11      2.62 o 
  -1   2  12      890.89      852.16     11.00 o 
   0   2  12      211.79      189.63      6.49 o 
   1   2  12     1799.76     1756.81     45.85 o 
   2   2  12        0.12       -2.19      2.65 o 
   3   2  12       30.54       28.97      4.01 o 
   4   2  12       22.19       22.16      3.66 o 
   5   2  12      355.05      357.32     11.41 o 
   6   2  12      107.21      124.55      6.02 o 
   7   2  12       28.43       25.38      5.32 o 
   8   2  12        0.10        0.01      2.91 o 
   9   2  12      291.02      292.64      8.31 o 
  10   2  12        0.43        1.43      3.33 o 
  11   2  12        0.61       -3.99      3.99 o 
  12   2  12        1.43       -1.66      4.47 o 
 -14   3  12       90.08       84.18      9.73 o 
 -13   3  12       36.20       27.63     11.60 o 
 -12   3  12      139.70      136.40      8.15 o 
 -11   3  12      185.86      181.58      8.62 o 
 -10   3  12      189.52      190.91      7.52 o 
  -9   3  12      127.72      132.11      6.33 o 
  -8   3  12       19.00       15.52      3.61 o 
  -7   3  12      147.73      152.85      6.74 o 
  -6   3  12      235.55      200.57      6.78 o 
  -5   3  12       79.56       81.30      4.93 o 
  -4   3  12      170.71      167.59      6.13 o 
  -3   3  12      174.61      184.46      6.38 o 
  -2   3  12       37.83       40.65      4.06 o 
  -1   3  12        0.28       -2.49      2.49 o 
   0   3  12       40.05       46.91      4.30 o 
   1   3  12     1715.70     1702.08     30.74 o 
   2   3  12       38.00       47.27      4.40 o 
   3   3  12        9.32       13.70      3.45 o 
   4   3  12        0.14       -2.44      2.95 o 
   5   3  12       32.80       35.90      4.29 o 
   6   3  12        0.06       -2.64      2.64 o 
   7   3  12       94.87      117.14      6.29 o 
   8   3  12      175.36      146.67      5.98 o 
   9   3  12       76.47       82.35      6.39 o 
  10   3  12       32.37       40.58      5.11 o 
  11   3  12        0.28       -6.56     10.93 o 
  12   3  12        1.87       -4.34      4.34 o 
 -13   4  12        4.55        3.24      8.91 o 
 -12   4  12       75.45       77.25      7.54 o 
 -11   4  12      271.40      267.84     10.13 o 
 -10   4  12      219.13      227.16      8.39 o 
  -9   4  12        0.19       -2.95      3.12 o 
  -8   4  12      214.45      230.59      8.02 o 
  -7   4  12      134.58      126.72      6.17 o 
  -6   4  12        0.09       -3.20      3.20 o 
  -5   4  12        4.01        4.55      3.35 o 
  -4   4  12        1.28       -1.86      3.26 o 
  -3   4  12       26.81       32.80      4.00 o 
  -2   4  12        5.83        1.95      2.84 o 
  -1   4  12        8.42        5.20      3.00 o 
   0   4  12        2.41       -1.23      2.75 o 
   1   4  12      569.82      582.46     16.31 o 
   2   4  12        2.52       -2.37      3.77 o 
   3   4  12       30.65       22.58      6.21 o 
   4   4  12      137.20      155.35      7.83 o 
   5   4  12       49.44       46.78      4.28 o 
   6   4  12       38.35       37.60      4.02 o 
   7   4  12      115.83      132.36      9.03 o 
   8   4  12        0.17       -2.27      3.12 o 
   9   4  12      282.18      272.46     14.45 o 
  10   4  12       71.91       62.86      6.11 o 
  11   4  12       22.50       18.11      8.26 o 
 -12   5  12      121.11      136.22     11.60 o 
 -11   5  12        3.45       -2.42      4.17 o 
 -10   5  12        1.24       -3.54      4.52 o 
  -9   5  12       10.10       10.34      3.99 o 
  -8   5  12      200.11      174.25      7.44 o 
  -7   5  12      206.36      208.29      9.29 o 
  -6   5  12       23.33       14.90      4.56 o 
  -5   5  12       39.04       38.92      5.29 o 
  -4   5  12      152.82      154.10      7.94 o 
  -3   5  12      103.19      112.59      6.84 o 
  -2   5  12      171.19      154.64      6.44 o 
  -1   5  12        2.17       -1.62      3.04 o 
   0   5  12      188.01      186.94      7.21 o 
   1   5  12      269.27      274.53      8.39 o 
   2   5  12       50.17       52.13      7.09 o 
   3   5  12        1.03       -1.62      4.53 o 
   4   5  12       19.95       21.49      4.95 o 
   5   5  12        4.37        1.00      5.74 o 
   6   5  12        0.66       -5.46      5.93 o 
   7   5  12        0.23        3.20      5.25 o 
   8   5  12      102.22      101.80      9.79 o 
   9   5  12        0.51       -3.00      8.50 o 
  10   5  12       78.35      104.52      8.86 o 
 -10   6  12      387.06      381.52     15.50 o 
  -9   6  12       59.72       75.12      7.47 o 
  -8   6  12       26.71       33.42      5.83 o 
  -7   6  12        7.17        2.64      4.31 o 
  -6   6  12        9.53        1.62      4.40 o 
  -5   6  12      239.31      245.52     10.16 o 
  -4   6  12      219.39      251.98     10.16 o 
  -3   6  12      108.87      105.33      8.05 o 
  -2   6  12       54.97       63.99      6.58 o 
  -1   6  12      298.65      314.05     13.65 o 
   0   6  12        0.37       -3.43      3.43 o 
   1   6  12      250.78      258.08      8.60 o 
   2   6  12       80.33       86.19      5.92 o 
   3   6  12        0.13       -3.45      5.77 o 
   4   6  12       87.07       87.81      8.55 o 
   5   6  12       43.99       61.21      6.59 o 
   6   6  12        1.30       -4.96      4.96 o 
   7   6  12      111.12      118.58      9.92 o 
   8   6  12       34.97       34.01     11.07 o 
  -7   7  12       62.70       68.21      7.64 o 
  -6   7  12       55.23       61.69      8.36 o 
  -5   7  12       65.38       52.47      6.68 o 
  -4   7  12        2.86        1.02      4.25 o 
  -3   7  12       52.18       60.29      6.72 o 
  -2   7  12      300.85      301.53     11.47 o 
  -1   7  12        0.06       -1.35      4.32 o 
   0   7  12       86.87       96.68      7.51 o 
   1   7  12      106.74      124.17      6.87 o 
   2   7  12        2.07       -4.46      4.46 o 
   3   7  12       81.71      102.23      8.24 o 
   4   7  12       38.90       58.30      5.86 o 
   5   7  12        6.17        6.20      6.18 o 
  -2   8  12       51.60       65.31     12.15 o 
  -1   8  12       53.51       72.03      7.79 o 
   0   8  12       79.87       81.32      9.60 o 
 -14   1  13        9.88       -1.89      7.69 o 
 -13   1  13      157.80      164.59     10.64 o 
 -12   1  13        0.30        0.98      4.31 o 
 -11   1  13      226.67      225.47      9.24 o 
 -10   1  13      226.10      235.30      9.24 o 
  -9   1  13      479.45      497.06     12.45 o 
  -8   1  13      442.61      454.53      9.85 o 
  -7   1  13      167.75      152.01      5.91 o 
  -6   1  13     1062.72      982.62     23.25 o 
  -5   1  13        9.48        6.47      2.19 o 
  -4   1  13        2.55        3.10      2.58 o 
  -3   1  13     1453.09     1405.30     40.01 o 
  -2   1  13      120.92      128.96      5.48 o 
  -1   1  13       49.89       48.10      4.51 o 
   0   1  13      182.19      188.56      6.62 o 
   1   1  13      216.86      205.01      6.84 o 
   2   1  13      211.79      195.52      6.91 o 
   3   1  13      811.42      806.42     14.89 o 
   4   1  13       16.18       16.82      3.90 o 
   5   1  13       60.05       56.03      5.01 o 
   6   1  13      140.45      148.71      6.73 o 
   7   1  13      765.14      685.95     15.04 o 
   8   1  13        1.93        1.73      3.39 o 
   9   1  13      329.54      316.87      9.84 o 
  10   1  13       12.97        8.29      4.27 o 
  11   1  13      394.26      395.19     11.43 o 
  12   1  13      530.51      565.53     17.33 o 
 -14   2  13       16.49       16.10      5.55 o 
 -13   2  13        1.96       -3.13      4.62 o 
 -12   2  13        1.97        1.37      4.07 o 
 -11   2  13       56.00       73.36      6.48 o 
 -10   2  13      219.17      210.78      9.03 o 
  -9   2  13       63.44       61.71      5.17 o 
  -8   2  13      356.70      358.77      9.89 o 
  -7   2  13        5.42        1.61      2.97 o 
  -6   2  13        2.67       -1.32      2.48 o 
  -5   2  13       85.25       83.19      4.95 o 
  -4   2  13        1.00       -2.24      2.70 o 
  -3   2  13      139.82      156.03      5.98 o 
  -2   2  13       42.99       54.95      3.83 o 
  -1   2  13      125.95      128.79      5.71 o 
   0   2  13       18.44       22.48      3.78 o 
   1   2  13      227.91      214.83      7.07 o 
   2   2  13       19.04       17.67      4.36 o 
   3   2  13       13.01       10.61      3.54 o 
   4   2  13        0.11       -2.75      2.75 o 
   5   2  13        2.14        0.66      3.09 o 
   6   2  13        0.20       -1.01      3.13 o 
   7   2  13       44.49       30.64      4.55 o 
   8   2  13       17.39       22.47      4.51 o 
   9   2  13        0.79        5.13      3.27 o 
  10   2  13       78.35       86.94      6.82 o 
  11   2  13       86.90       84.70      7.01 o 
 -13   3  13      174.15      167.20     10.34 o 
 -12   3  13       87.99      100.10      7.63 o 
 -11   3  13      229.48      245.31     10.11 o 
 -10   3  13        0.16       -1.96      3.47 o 
  -9   3  13        9.22        2.61      3.51 o 
  -8   3  13      718.17      683.64     12.96 o 
  -7   3  13      377.40      369.91     10.82 o 
  -6   3  13      598.01      563.30     13.29 o 
  -5   3  13      294.36      294.40      9.80 o 
  -4   3  13      165.26      163.40      6.82 o 
  -3   3  13      370.98      387.21      9.08 o 
  -2   3  13       25.92       33.58      4.08 o 
  -1   3  13      115.90      102.07      5.24 o 
   0   3  13       53.37       66.63      6.07 o 
   1   3  13      594.45      598.78     16.20 o 
   2   3  13      710.43      691.71     13.32 o 
   3   3  13       53.22       54.34      5.09 o 
   4   3  13      605.35      594.71     11.90 o 
   5   3  13       22.96       16.10      3.89 o 
   6   3  13       10.00        1.96      3.36 o 
   7   3  13      852.37      797.47     20.16 o 
   8   3  13       22.61       20.61      3.88 o 
   9   3  13       83.22       73.52      5.49 o 
  10   3  13       11.78       16.94      4.71 o 
  11   3  13        0.01       -0.25      4.38 o 
 -12   4  13       80.43       90.86      7.48 o 
 -11   4  13       26.88       24.77      7.79 o 
 -10   4  13        4.57       -1.37      3.45 o 
  -9   4  13      238.98      246.19      8.55 o 
  -8   4  13      187.15      165.65      8.46 o 
  -7   4  13      210.38      221.26     16.34 o 
  -6   4  13      345.84      308.04     10.78 o 
  -5   4  13      118.81      111.99      6.90 o 
  -4   4  13       85.42       91.99      6.62 o 
  -3   4  13       28.35       29.81      4.82 o 
  -2   4  13      183.89      192.63      7.67 o 
  -1   4  13      327.57      329.33      8.93 o 
   0   4  13      839.98      791.47     13.35 o 
   1   4  13      533.19      503.85     16.47 o 
   2   4  13        0.98       -1.05      3.75 o 
   3   4  13       29.40       25.45      4.98 o 
   4   4  13       41.70       44.25      5.75 o 
   5   4  13       47.89       49.12      5.66 o 
   6   4  13       92.84       97.99      6.48 o 
   7   4  13        0.00       -3.00      3.01 o 
   8   4  13      199.32      195.54      7.15 o 
   9   4  13       36.26       40.52      5.37 o 
  10   4  13       12.82        9.02      4.88 o 
 -11   5  13      217.35      209.31     10.91 o 
 -10   5  13       44.23       47.08      7.28 o 
  -9   5  13      172.74      166.75      9.19 o 
  -8   5  13      160.10      146.55      8.36 o 
  -7   5  13       20.65       25.19      4.70 o 
  -6   5  13       94.05       80.67      7.13 o 
  -5   5  13      237.59      228.04     10.75 o 
  -4   5  13        3.19        2.69      3.67 o 
  -3   5  13      428.00      433.07     12.61 o 
  -2   5  13        6.45        3.89      6.96 o 
  -1   5  13       55.63       72.93      5.61 o 
   0   5  13        7.80       15.45      3.82 o 
   1   5  13        4.27       -0.79      3.37 o 
   2   5  13      351.56      372.47     14.76 o 
   3   5  13       91.91       95.41      7.53 o 
   4   5  13      256.79      265.27     15.45 o 
   5   5  13      204.07      216.29     10.65 o 
   6   5  13       19.09       19.41      5.03 o 
   7   5  13      295.72      286.86     11.35 o 
   8   5  13       10.83        8.44      7.02 o 
   9   5  13       37.85       47.50     12.68 o 
  -9   6  13      261.40      287.75     14.79 o 
  -8   6  13       18.32       34.71      5.78 o 
  -7   6  13       11.59       13.23      4.65 o 
  -6   6  13       31.31       19.51      4.99 o 
  -5   6  13        0.01       -2.54      6.97 o 
  -4   6  13       32.23       36.21      5.50 o 
  -3   6  13        0.15       -4.08      4.08 o 
  -2   6  13        0.75        0.98      4.01 o 
  -1   6  13       34.33       36.82      5.75 o 
   0   6  13        1.97        2.03      3.78 o 
   1   6  13       13.15       13.29      3.98 o 
   2   6  13        0.50       -4.26      4.26 o 
   3   6  13       53.02       39.27      5.61 o 
   4   6  13       20.39       20.20      5.61 o 
   5   6  13       14.22        3.26      7.89 o 
   6   6  13       39.93       30.45      7.44 o 
   7   6  13        4.97       -9.18      9.18 o 
  -6   7  13      147.13      144.65     10.97 o 
  -5   7  13       73.36       86.02      7.99 o 
  -4   7  13       37.06       43.59      6.75 o 
  -3   7  13      127.57      151.21      8.82 o 
  -2   7  13        1.37       -4.91      4.91 o 
  -1   7  13      115.24      128.80     12.61 o 
   0   7  13        6.28       -3.27      5.92 o 
   1   7  13       31.75       25.48      7.41 o 
   2   7  13      261.48      300.67     13.13 o 
   3   7  13       17.08       27.77      5.96 o 
   4   7  13      146.06      168.09      9.16 o 
 -13   0  14       44.82       29.69     10.26 o 
 -12   0  14      142.28      138.18     14.30 o 
 -11   0  14       15.34        7.02      7.02 o 
 -10   0  14      306.49      310.11     18.08 o 
  -9   0  14       97.33       95.12      7.24 o 
  -8   0  14       44.80       44.53      7.83 o 
  -7   0  14      159.13      168.84      7.19 o 
  -6   0  14      781.84      744.18     40.88 o 
  -5   0  14       15.58       14.84      6.61 o 
  -4   0  14      175.01      170.82     19.30 o 
  -3   0  14      361.65      352.06     29.42 o 
  -2   0  14        0.40        0.34      3.61 o 
  -1   0  14      117.34      116.60      7.92 o 
   0   0  14     1060.62     1009.28     40.75 o 
   1   0  14      459.97      448.69     14.38 o 
   2   0  14     2012.09     1877.84     92.44 o 
   3   0  14        4.59       -3.80      3.80 o 
   4   0  14      106.36      105.27      8.02 o 
   5   0  14      494.75      466.87     24.16 o 
   6   0  14      247.89      241.23     13.90 o 
   7   0  14       39.97       51.19      7.26 o 
   8   0  14       40.86       42.89      7.06 o 
   9   0  14      407.43      416.94     16.31 o 
  10   0  14      670.83      672.94     35.22 o 
  11   0  14       11.17        4.72      6.61 o 
 -13   1  14        0.07       -1.95      8.77 o 
 -12   1  14       33.70       35.40      5.71 o 
 -11   1  14        0.33       -4.95      4.95 o 
 -10   1  14       65.24       61.73      6.18 o 
  -9   1  14       61.29       57.09      5.89 o 
  -8   1  14       96.22       91.83      5.20 o 
  -7   1  14       12.91        9.27      4.13 o 
  -6   1  14      112.03      105.55      5.34 o 
  -5   1  14       89.18       79.43      4.34 o 
  -4   1  14        3.26        0.19      3.12 o 
  -3   1  14       30.40       31.06      3.84 o 
  -2   1  14        0.37       -2.01      2.96 o 
  -1   1  14       33.71       39.34      4.34 o 
   0   1  14       59.08       69.27      5.89 o 
   1   1  14      399.65      381.75      9.38 o 
   2   1  14      111.00      104.18      5.63 o 
   3   1  14       26.41       25.42      4.29 o 
   4   1  14       72.46       77.36      5.71 o 
   5   1  14        1.17       -2.08      3.23 o 
   6   1  14        8.08        4.01      3.39 o 
   7   1  14       35.76       36.66      4.89 o 
   8   1  14       58.97       79.86      6.27 o 
   9   1  14      137.64      122.25      6.97 o 
  10   1  14        1.67       -1.09      6.43 o 
  11   1  14       13.95       21.61      5.00 o 
 -13   2  14       91.03      105.26      8.34 o 
 -12   2  14      160.43      162.93      8.66 o 
 -11   2  14       17.45       19.83      4.86 o 
 -10   2  14      102.07      105.81      8.72 o 
  -9   2  14       35.92       41.37      4.61 o 
  -8   2  14       84.88       92.11      5.78 o 
  -7   2  14       23.36       22.32      4.51 o 
  -6   2  14      313.88      316.82     11.83 o 
  -5   2  14      485.86      486.05     20.94 o 
  -4   2  14      496.75      498.55     19.13 o 
  -3   2  14      263.48      264.41      9.24 o 
  -2   2  14       21.90       13.78      4.10 o 
  -1   2  14      255.59      241.91      7.54 o 
   0   2  14      637.72      633.03     11.76 o 
   1   2  14      448.59      442.47     10.12 o 
   2   2  14      155.19      146.33      9.86 o 
   3   2  14       46.81       47.97      4.66 o 
   4   2  14      499.17      490.52     11.22 o 
   5   2  14       27.39       32.20      4.56 o 
   6   2  14      181.57      179.78      7.55 o 
   7   2  14        3.60        0.19      3.47 o 
   8   2  14      179.00      169.60      7.55 o 
   9   2  14       73.84       68.42      6.15 o 
  10   2  14       63.93       88.73      6.95 o 
  11   2  14        6.36       -2.68      6.57 o 
 -12   3  14       23.20       25.13      5.75 o 
 -11   3  14       42.84       36.52      5.96 o 
 -10   3  14        7.74        7.92      3.94 o 
  -9   3  14       81.85       86.17      6.07 o 
  -8   3  14        6.81        3.07      4.19 o 
  -7   3  14       34.54       45.16      6.40 o 
  -6   3  14      261.78      238.91      9.39 o 
  -5   3  14       23.49       24.50      4.61 o 
  -4   3  14      158.21      147.81      7.30 o 
  -3   3  14      122.42      117.76      5.72 o 
  -2   3  14       60.79       71.78      6.27 o 
  -1   3  14       43.34       43.34      5.40 o 
   0   3  14       15.64       18.92      4.31 o 
   1   3  14        5.23        5.14      4.12 o 
   2   3  14       30.00       42.29      5.42 o 
   3   3  14       33.69       34.73      4.49 o 
   4   3  14       71.37       68.00      5.74 o 
   5   3  14      251.19      263.49      8.77 o 
   6   3  14        4.80       -2.33      3.58 o 
   7   3  14        5.83        0.98      3.51 o 
   8   3  14        4.05       -0.24      3.88 o 
   9   3  14        4.57        4.06      6.58 o 
  10   3  14        0.18       -4.01      4.01 o 
 -11   4  14        0.08       -3.99      3.99 o 
 -10   4  14        5.17        3.63      4.35 o 
  -9   4  14       47.53       42.25      9.96 o 
  -8   4  14      446.21      468.03     19.84 o 
  -7   4  14      109.96      111.79      7.52 o 
  -6   4  14        2.05       -4.92      5.46 o 
  -5   4  14      146.16      159.14      8.18 o 
  -4   4  14       93.40       98.76      7.05 o 
  -3   4  14      164.55      160.14      8.04 o 
  -2   4  14        3.93       -0.19      3.01 o 
  -1   4  14      150.86      147.65      7.95 o 
   0   4  14      907.28      870.25     37.69 o 
   1   4  14       90.64       93.70      7.34 o 
   2   4  14      114.49      119.40      9.50 o 
   3   4  14        1.50        7.62      4.05 o 
   4   4  14       99.79      109.70      7.54 o 
   5   4  14       26.24       23.93      5.15 o 
   6   4  14        7.20        2.46      4.61 o 
   7   4  14      132.76      151.79      8.82 o 
   8   4  14        5.94        1.30      4.26 o 
   9   4  14       19.77       20.15      6.01 o 
 -10   5  14       11.10       -6.10      6.10 o 
  -9   5  14       12.04        5.32      4.99 o 
  -8   5  14       36.15       29.19      5.90 o 
  -7   5  14       47.06       49.92     12.08 o 
  -6   5  14      112.79      106.39      8.06 o 
  -5   5  14        7.65       -4.07      4.07 o 
  -4   5  14      149.25      145.10      8.47 o 
  -3   5  14        0.06       -3.33      3.33 o 
  -2   5  14        0.29        4.60      4.77 o 
  -1   5  14      257.97      268.56      8.89 o 
   0   5  14        7.68       -3.92      3.92 o 
   1   5  14        1.85       -4.48      4.48 o 
   2   5  14      209.02      216.41      9.69 o 
   3   5  14       63.75       77.45      9.98 o 
   4   5  14       15.73        8.74      7.55 o 
   5   5  14        0.08       -3.83      4.35 o 
   6   5  14      107.73      116.69      8.20 o 
   7   5  14        0.70       -2.71      5.03 o 
   8   5  14        0.95        2.97      9.18 o 
  -8   6  14       23.90       27.94     10.53 o 
  -7   6  14        0.57       -6.24      6.24 o 
  -6   6  14       51.44       46.43      7.32 o 
  -5   6  14        0.82        1.80      5.94 o 
  -4   6  14       25.57       18.99      5.14 o 
  -3   6  14       94.35       92.42      7.66 o 
  -2   6  14      170.56      197.69      9.49 o 
  -1   6  14       95.42      100.76      7.79 o 
   0   6  14      106.82      128.67      7.11 o 
   1   6  14      305.09      329.20     19.26 o 
   2   6  14       91.90      102.23      8.23 o 
   3   6  14        2.04       -4.70      4.70 o 
   4   6  14       43.92       42.02      6.54 o 
   5   6  14       48.00       56.74      7.24 o 
  -4   7  14       15.89       19.16      7.25 o 
  -3   7  14      111.26      121.75     10.28 o 
  -2   7  14        3.88        3.18      5.37 o 
  -1   7  14        0.06        0.63      4.99 o 
   0   7  14       17.73       10.03      5.45 o 
   1   7  14       55.23       69.69     28.88 o 
 -13   1  15        4.84       -5.88      5.88 o 
 -12   1  15        9.07       -2.16      8.64 o 
 -11   1  15        0.95       -4.20      4.20 o 
 -10   1  15       92.45       97.91      7.31 o 
  -9   1  15      502.14      519.31     13.23 o 
  -8   1  15       38.00       49.34      6.44 o 
  -7   1  15       24.28       21.48      4.41 o 
  -6   1  15       41.15       54.76     14.98 o 
  -5   1  15       20.20       23.74      6.17 o 
  -4   1  15       44.66       45.34      4.41 o 
  -3   1  15      356.35      360.32      9.39 o 
  -2   1  15        8.52        3.00      2.92 o 
  -1   1  15     1943.89     1987.79     35.37 o 
   0   1  15        3.59       -2.86      2.86 o 
   1   1  15     1175.13     1135.04     16.32 o 
   2   1  15      128.76      122.55      6.27 o 
   3   1  15       35.43       38.46      4.65 o 
   4   1  15      108.75      114.15      6.23 o 
   5   1  15        0.27       -3.54      3.54 o 
   6   1  15        1.76       -2.13      3.37 o 
   7   1  15      120.97      138.98      7.08 o 
   8   1  15      106.75       89.70      6.91 o 
   9   1  15       51.92       73.05      6.42 o 
  10   1  15        0.36       -5.66      8.77 o 
 -12   2  15       40.40       52.60      6.91 o 
 -11   2  15        1.19        1.81      4.77 o 
 -10   2  15       29.43       32.69      5.39 o 
  -9   2  15       13.30       20.19      5.02 o 
  -8   2  15       33.86       30.14     11.09 o 
  -7   2  15      196.66      186.58      8.40 o 
  -6   2  15       25.72       20.36      4.66 o 
  -5   2  15      126.56      122.91      9.99 o 
  -4   2  15      331.57      300.34      9.97 o 
  -3   2  15       27.07       17.96      4.44 o 
  -2   2  15        1.65       -1.71      3.54 o 
  -1   2  15       99.48      113.93      9.34 o 
   0   2  15      345.63      331.25      9.01 o 
   1   2  15        1.27       -0.06      3.09 o 
   2   2  15       26.52       31.18      4.37 o 
   3   2  15      185.72      183.90      7.40 o 
   4   2  15       59.00       63.75      5.79 o 
   5   2  15      185.83      193.46     12.39 o 
   6   2  15       23.86       33.16      4.75 o 
   7   2  15        0.96       -1.05      3.76 o 
   8   2  15       10.84        7.95      4.67 o 
   9   2  15      154.79      157.67      8.70 o 
  10   2  15        2.00       -6.21      6.21 o 
 -11   3  15      159.92      157.59     11.05 o 
 -10   3  15      243.17      257.13     10.75 o 
  -9   3  15      138.37      150.05      8.52 o 
  -8   3  15       47.77       68.72      6.61 o 
  -7   3  15        1.66       -2.86      3.98 o 
  -6   3  15       19.60       28.17      4.67 o 
  -5   3  15        4.10        2.29      3.53 o 
  -4   3  15       67.35       80.02      8.18 o 
  -3   3  15       10.80       14.62      9.21 o 
  -2   3  15      175.96      166.99      8.09 o 
  -1   3  15      807.09      800.42     36.22 o 
   0   3  15      320.15      309.38     10.90 o 
   1   3  15      757.51      740.31     23.60 o 
   2   3  15      270.05      294.19     10.78 o 
   3   3  15       44.31       39.94      5.92 o 
   4   3  15       74.38       74.49      5.98 o 
   5   3  15        3.60        6.63      3.54 o 
   6   3  15        1.47       -3.62      3.62 o 
   7   3  15       24.73       20.43      4.81 o 
   8   3  15        1.19       -4.08      4.08 o 
   9   3  15      171.69      173.18      8.19 o 
 -10   4  15        2.61       -0.70      4.93 o 
  -9   4  15       57.47       49.60      6.15 o 
  -8   4  15        0.07       -4.46      4.46 o 
  -7   4  15        0.00       -4.20      4.20 o 
  -6   4  15       33.22       41.64      5.82 o 
  -5   4  15       29.23       22.11      5.15 o 
  -4   4  15       17.40       10.47      4.40 o 
  -3   4  15       11.58       12.86      5.12 o 
  -2   4  15       56.54       72.06      6.96 o 
  -1   4  15        0.41        0.88      3.84 o 
   0   4  15        0.05        2.46      3.80 o 
   1   4  15      100.42      103.18      7.43 o 
   2   4  15      331.71      324.48     11.61 o 
   3   4  15       47.12       41.81      9.28 o 
   4   4  15       45.15       37.73      6.00 o 
   5   4  15        2.24       -4.07      4.07 o 
   6   4  15        0.05       -4.95      6.09 o 
   7   4  15       64.03       71.47      7.73 o 
   8   4  15       43.27       44.06     19.70 o 
  -9   5  15       29.62       27.03      7.91 o 
  -8   5  15      116.97      133.06      8.58 o 
  -7   5  15        8.76       -4.39      4.39 o 
  -6   5  15       24.12       19.48      6.60 o 
  -5   5  15        0.88       -0.46      4.40 o 
  -4   5  15        7.70       -3.96      3.96 o 
  -3   5  15      114.75      142.81      8.15 o 
  -2   5  15        5.77        3.61      5.42 o 
  -1   5  15       20.02       28.33      8.08 o 
   0   5  15       88.22      111.54      7.97 o 
   1   5  15        3.13       -3.64      4.25 o 
   2   5  15       20.24       17.42      5.20 o 
   3   5  15      109.98      130.92      8.40 o 
   4   5  15      118.24      119.13      8.55 o 
   5   5  15       47.43       49.67      6.74 o 
   6   5  15       22.60       11.74      7.47 o 
  -6   6  15       18.87       11.34      9.18 o 
  -5   6  15        6.03       -5.43      5.43 o 
  -4   6  15       24.93       20.97      5.86 o 
  -3   6  15       73.31       88.48      7.73 o 
  -2   6  15      268.26      305.82     12.03 o 
  -1   6  15        1.53        2.99      5.53 o 
   0   6  15       17.78       19.12      6.88 o 
   1   6  15       22.02       19.61      5.34 o 
   2   6  15        0.16       -5.64      5.64 o 
   3   6  15      105.30      105.05      8.69 o 
   4   6  15        0.65       -1.34      4.93 o 
 -12   0  16        6.32       -5.67      7.83 o 
 -11   0  16      413.18      402.41     22.13 o 
 -10   0  16      507.56      489.05     23.48 o 
  -7   0  16        9.97        0.27      6.48 o 
  -6   0  16      154.84      169.82     10.66 o 
  -5   0  16      356.74      336.60     18.76 o 
  -4   0  16       38.89       43.93      6.15 o 
  -3   0  16      139.12      141.96      9.03 o 
  -2   0  16      308.78      294.95     18.35 o 
  -1   0  16       89.58       93.82      8.64 o 
   0   0  16        2.98       -4.15      4.15 o 
   1   0  16       42.32       43.07      6.22 o 
   2   0  16       14.61        9.76      5.25 o 
   3   0  16       54.33       42.39      7.22 o 
   4   0  16      859.96      876.52     45.21 o 
   5   0  16       13.42       19.59      8.50 o 
   6   0  16       50.40       38.74      7.73 o 
   7   0  16      854.65      839.00     28.74 o 
   8   0  16       22.71       20.14      7.42 o 
   9   0  16       64.71       41.10      8.10 o 
 -12   1  16        1.89        2.12      5.80 o 
 -11   1  16        0.14        5.67      8.10 o 
 -10   1  16       11.37        6.88      9.31 o 
  -9   1  16       50.20       43.91      7.33 o 
  -8   1  16       13.90        6.21      6.48 o 
  -7   1  16        2.97        3.66      5.67 o 
  -6   1  16       93.21       80.86      8.50 o 
  -5   1  16      144.86      149.57      7.50 o 
  -4   1  16      109.72       96.07      6.45 o 
  -3   1  16        1.96        4.57      3.19 o 
  -2   1  16       64.21       73.57      5.44 o 
  -1   1  16       11.69       10.18      3.43 o 
   0   1  16       80.12       91.12      5.81 o 
   1   1  16       27.57       27.84      5.03 o 
   2   1  16      268.16      270.47      8.86 o 
   3   1  16       35.60       39.63      4.80 o 
   4   1  16        6.66        6.63      3.59 o 
   5   1  16        5.83        2.71      3.62 o 
   6   1  16       24.53       25.77      5.05 o 
   7   1  16        3.07       -3.84      3.84 o 
   8   1  16      117.39      114.78      6.98 o 
   9   1  16       44.71       43.09      6.52 o 
 -11   2  16      209.35      226.96     12.78 o 
 -10   2  16       11.15        4.13      5.61 o 
  -9   2  16       60.07       63.39      7.88 o 
  -8   2  16      356.11      353.27     11.53 o 
  -7   2  16       45.06       57.03      7.69 o 
  -6   2  16     1262.01     1200.31    102.15 o 
  -5   2  16       92.15      100.31      8.56 o 
  -4   2  16      278.13      256.45      9.81 o 
  -3   2  16       81.72       91.92      7.14 o 
  -2   2  16        4.66       -3.14      6.28 o 
  -1   2  16      151.17      166.84      9.98 o 
   0   2  16       55.78       61.79      6.64 o 
   1   2  16        6.09        1.91      3.47 o 
   2   2  16       72.45       97.89      6.20 o 
   3   2  16       12.88        9.47      5.30 o 
   4   2  16      457.15      487.73     21.78 o 
   5   2  16        1.01       -3.65      3.65 o 
   6   2  16      201.94      188.25      8.06 o 
   7   2  16      127.80      120.61      7.34 o 
   8   2  16       29.15       33.22      5.14 o 
 -10   3  16       40.81       47.09      7.99 o 
  -9   3  16        0.26        0.12      4.91 o 
  -8   3  16        3.62        7.14      4.75 o 
  -7   3  16      121.95      118.76      7.57 o 
  -6   3  16       14.75        0.97      7.15 o 
  -5   3  16       89.47       86.46      9.22 o 
  -4   3  16        3.41        2.12      4.76 o 
  -3   3  16       31.93       26.88      6.58 o 
  -2   3  16        7.70        0.29      4.10 o 
  -1   3  16      143.62      146.21      8.08 o 
   0   3  16      241.47      251.28     10.13 o 
   1   3  16       90.00       94.76      7.69 o 
   2   3  16      116.65      131.53      7.87 o 
   3   3  16       55.52       62.55      6.70 o 
   4   3  16       15.72       29.27      5.70 o 
   5   3  16      129.13      138.23      8.57 o 
   6   3  16       19.83       14.37      4.70 o 
   7   3  16       25.62       29.91      5.20 o 
   8   3  16        6.10        9.69      6.67 o 
  -9   4  16        0.03       -2.05      5.37 o 
  -8   4  16       20.59       17.89      6.00 o 
  -7   4  16       14.67       -2.67      6.88 o 
  -6   4  16      315.21      290.42     11.28 o 
  -5   4  16       25.87       13.95     11.20 o 
  -4   4  16        5.10       -5.06      5.06 o 
  -3   4  16      369.30      375.58     15.55 o 
  -2   4  16       72.05       69.63      7.16 o 
  -1   4  16      324.73      327.05     15.03 o 
   0   4  16       17.93       18.20      4.97 o 
   1   4  16      141.81      135.38      8.20 o 
   2   4  16      601.17      628.22     16.14 o 
   3   4  16       37.66       44.09      6.16 o 
   4   4  16       60.64       73.35      7.68 o 
   5   4  16      243.43      267.05     11.47 o 
   6   4  16      177.95      192.45     10.13 o 
  -7   5  16       79.28       95.76     19.97 o 
  -6   5  16        5.67        3.88      5.94 o 
  -5   5  16       19.64       11.77      5.94 o 
  -4   5  16       13.67       -2.27      5.38 o 
  -3   5  16        8.51        0.66      7.69 o 
  -2   5  16       12.49        8.76      5.83 o 
  -1   5  16       27.89       26.81      6.67 o 
   0   5  16       15.82        6.00      5.08 o 
   1   5  16      385.18      375.63     19.39 o 
   2   5  16       21.72       27.56      6.08 o 
   3   5  16        2.19        3.81      5.22 o 
   4   5  16       39.18       46.40     12.02 o 
  -1   6  16      100.11      126.85     16.19 o 
   0   6  16       15.77        5.40      9.99 o 
  -9   1  17       14.13       19.43      8.64 o 
  -8   1  17        2.75       -1.89      7.02 o 
  -7   1  17      167.31      142.56      9.82 o 
  -6   1  17       21.59       17.83      7.69 o 
  -5   1  17      209.77      237.05      9.43 o 
  -4   1  17      261.55      261.83      9.90 o 
  -3   1  17        7.70       -0.26      5.79 o 
  -2   1  17        0.00       -3.32      3.32 o 
  -1   1  17       79.30       89.32      6.12 o 
   0   1  17      289.61      286.06      9.17 o 
   1   1  17       21.18       26.16      5.18 o 
   2   1  17       40.80       43.97      4.98 o 
   3   1  17       16.60       13.79      4.25 o 
   4   1  17      230.39      227.71      8.84 o 
   5   1  17       50.89       61.09      5.98 o 
   6   1  17       22.68       15.49      4.77 o 
   7   1  17       68.16       81.62      7.09 o 
   8   1  17       60.61       66.93     12.42 o 
 -10   2  17        5.06       -2.43      6.57 o 
  -9   2  17        9.66       -1.35      7.83 o 
  -8   2  17        4.43        8.64      8.37 o 
  -7   2  17      109.84      112.96     12.42 o 
  -6   2  17      134.23      136.43      9.85 o 
  -5   2  17        0.02       -4.92      4.92 o 
  -4   2  17        1.16       -1.28      3.91 o 
  -3   2  17        0.60       -3.25      3.79 o 
  -2   2  17        2.20        1.63      5.41 o 
  -1   2  17        0.93       -5.04      5.04 o 
   0   2  17       24.49       25.93      5.42 o 
   1   2  17        0.05       -4.86      4.86 o 
   2   2  17      279.81      274.17     11.06 o 
   3   2  17        0.06       -2.71      5.92 o 
   4   2  17       12.52        2.39      3.96 o 
   5   2  17        0.12       -3.92      3.92 o 
   6   2  17       76.15       95.74      7.93 o 
   7   2  17        4.65       -0.28      4.62 o 
  -9   3  17      115.04      117.44      8.57 o 
  -8   3  17       87.87      117.48     10.53 o 
  -7   3  17        0.46       -5.13      5.13 o 
  -6   3  17       50.72       55.95      8.29 o 
  -5   3  17        0.63        0.68      5.32 o 
  -4   3  17       24.33       39.16      7.18 o 
  -3   3  17       66.33       66.49     10.07 o 
  -2   3  17        1.14       -3.44      4.69 o 
  -1   3  17        1.66       -2.90      8.13 o 
   0   3  17      130.00      126.17      9.64 o 
   1   3  17        2.74       -3.07      7.61 o 
   2   3  17       54.24       51.28      6.85 o 
   3   3  17       64.30       74.59      7.68 o 
   4   3  17        1.19        0.95      4.64 o 
   5   3  17      103.22      106.77      8.87 o 
   6   3  17       84.87       98.44      9.12 o 
  -7   4  17       81.01       94.17     10.31 o 
  -6   4  17       45.75       43.80      8.04 o 
  -5   4  17       15.67        6.06      5.72 o 
  -4   4  17        0.12        1.57      5.11 o 
  -3   4  17       51.47       68.13      8.77 o 
  -2   4  17        9.87        7.02      5.73 o 
  -1   4  17       23.85       18.69      7.01 o 
   0   4  17      220.79      215.98     15.70 o 
   1   4  17      179.55      155.07      8.96 o 
   2   4  17        3.94       -5.89      8.15 o 
   3   4  17       54.41       65.62      6.93 o 
   4   4  17       67.46       96.32     10.11 o 
   5   4  17        6.09       11.61      9.99 o 
  -4   5  17       56.28       69.09     13.49 o 
  -3   5  17        9.11        3.24      6.30 o 
  -2   5  17       22.62       17.63      7.42 o 
  -1   5  17       21.65       32.21     10.93 o 
   0   5  17      343.35      343.35     12.86 o 
   1   5  17       45.82       31.12      7.27 o 
   2   5  17       49.33       58.03     12.95 o 
  -6   0  18       43.70       41.02      9.99 o 
  -5   0  18      134.41      151.95     15.11 o 
  -4   0  18       44.87       50.69      7.15 o 
  -3   0  18      131.12      146.52      9.57 o 
  -2   0  18       17.91       14.57      5.91 o 
  -1   0  18      412.37      392.58     15.13 o 
   0   0  18        2.67       11.37      5.99 o 
   1   0  18      726.30      758.69     21.35 o 
   2   0  18       79.28       88.08      9.15 o 
   3   0  18        6.76        0.44      5.82 o 
   4   0  18        8.89       -3.08      5.42 o 
   5   0  18       42.77       49.70      8.29 o 
   6   0  18       20.71       12.48      6.99 o 
  -8   1  18        0.02       -2.16      7.83 o 
  -7   1  18       25.68       19.15      6.96 o 
  -6   1  18       14.05       14.30      8.91 o 
  -5   1  18       16.84       19.12      4.95 o 
  -4   1  18       32.77       41.54      6.36 o 
  -3   1  18       44.17       26.02      5.27 o 
  -2   1  18      124.18      115.26     10.25 o 
  -1   1  18       85.74       96.68      7.26 o 
   0   1  18        7.75        9.83      4.07 o 
   1   1  18        0.06       -2.04      3.86 o 
   2   1  18       50.26       49.06      5.27 o 
   3   1  18        5.84        7.25      4.14 o 
   4   1  18       11.30        8.53      4.27 o 
   5   1  18        0.01       -3.98      3.98 o 
   6   1  18       78.87       97.32      8.71 o 
  -8   2  18       20.80       21.53      7.07 o 
  -7   2  18       21.38       33.90      7.15 o 
  -6   2  18       92.42      107.02     14.03 o 
  -5   2  18       14.79        9.78      9.99 o 
  -4   2  18       91.24       81.48      9.35 o 
  -3   2  18        3.41       -0.69      4.40 o 
  -2   2  18        9.20        3.86      4.71 o 
  -1   2  18      222.50      231.89     10.44 o 
   0   2  18        2.14       -0.60      4.71 o 
   1   2  18      541.88      563.65     15.68 o 
   2   2  18      240.52      220.10     10.33 o 
   3   2  18       15.17       11.20      4.66 o 
   4   2  18       49.90       64.11      6.17 o 
   5   2  18       24.48       17.86      5.06 o 
  -7   3  18        0.71       -0.48      6.46 o 
  -6   3  18       56.84       52.24      8.68 o 
  -5   3  18       44.05       44.98      7.99 o 
  -4   3  18       54.40       49.04      8.01 o 
  -3   3  18       35.40       30.89      8.37 o 
  -2   3  18      116.30      133.00     10.87 o 
  -1   3  18       10.21       13.40      6.02 o 
   0   3  18        0.10       -5.30      5.38 o 
   1   3  18       10.09        7.67      9.20 o 
   2   3  18       22.70       29.05      5.95 o 
   3   3  18      135.81      143.88     12.72 o 
   4   3  18       57.61       75.80      9.73 o 
  -5   4  18        2.00       -9.45      9.45 o 
  -4   4  18       39.42       50.50      8.10 o 
  -3   4  18      218.07      228.45     13.43 o 
  -2   4  18        4.67        1.46      5.80 o 
  -1   4  18      111.94      133.66      8.82 o 
   0   4  18       66.26       79.61     15.84 o 
   1   4  18      330.62      335.36     12.83 o 
   2   4  18      146.42      176.78     17.54 o 
  -6   1  19      144.78      143.43     10.39 o 
  -5   1  19       81.20      107.19      9.84 o 
  -4   1  19       61.49       61.85      6.98 o 
  -3   1  19      228.06      241.97     17.27 o 
  -2   1  19       82.41      101.81      8.45 o 
  -1   1  19       27.25       25.04      5.78 o 
   0   1  19       72.32       93.06      9.05 o 
   1   1  19       13.11       11.08      6.07 o 
   2   1  19      312.85      336.92     13.48 o 
   3   1  19       30.61       38.90      5.39 o 
   4   1  19      355.72      341.66     25.91 o 
  -6   2  19        8.89        2.43     19.70 o 
  -5   2  19       36.86       40.85      7.61 o 
  -4   2  19       19.11       17.02      6.65 o 
  -3   2  19        0.29       -4.77      4.77 o 
  -2   2  19       26.72       14.75      5.31 o 
  -1   2  19      304.30      315.53     16.53 o 
   0   2  19      173.99      154.39      9.06 o 
   1   2  19       38.27       42.97      6.76 o 
   2   2  19       87.10       97.55     11.67 o 
   3   2  19      127.30      134.58     11.35 o 
  -4   3  19       37.93       38.09      8.10 o 
  -3   3  19      165.55      171.26     11.79 o 
  -2   3  19       89.74       98.90      8.39 o 
  -1   3  19       68.17       81.63      7.98 o 
   0   3  19        0.04       -3.08     15.65 o 
   1   3  19        0.23       -8.10      8.10 o 
  -4   0  20       65.89       85.29     14.03 o 
  -3   0  20       41.68       26.99     11.88 o 
  -2   0  20      289.30      312.54     21.32 o 
  -1   0  20       57.38       72.52     12.28 o 
   0   0  20        2.15       -8.46      9.18 o 
   1   0  20      111.40      104.99     15.11 o 
  -4   1  20       33.93       31.04      7.00 o 
  -3   1  20       23.76        6.44      8.45 o 
  -2   1  20       45.17       41.60      7.06 o 
  -1   1  20       42.27       44.69      6.60 o 
   0   1  20        0.35        2.02      6.34 o 
                                                 
